# Supplementary material for: Intraclass reliability for assessing how well Taiwan constrained hospital-provided medical services using statistical process control chart techniques
Source: BMC Med Res Methodol. 2012 May 15;12:67. doi: 10.1186/1471-2288-12-67 (PMC3536588; doi:10.1186/1471-2288-12-67)
Supplement: Additional file 1 — Simulation data generated to identify various ICCs. Different datasets for features described in Table 2 generated by simulating Rasch data. [file 1471-2288-12-67-S1.xls]

## Sheet: 1Decreasing
4	4	4	3	3	3	2	2	4	3	2	1	2
4	3	4	1	2	3	3	2	4	0	2	0	2
3	2	1	2	2	1	2	0	2	0	0	0	1
3	3	3	3	1	1	1	3	1	2	2	3	1
3	4	3	3	2	4	3	3	3	2	2	3	2
4	3	3	2	3	4	2	2	1	1	2	3	1
3	3	3	2	2	1	1	2	2	3	1	1	2
2	1	3	3	1	2	1	2	1	1	0	3	2
4	2	4	3	2	1	3	2	2	2	1	4	1
4	3	3	2	4	2	3	2	3	1	4	1	1
3	3	4	3	2	2	2	2	2	1	2	1	0
3	4	3	3	2	4	3	2	3	2	1	2	3
4	3	4	3	4	2	4	2	3	1	3	0	1
3	4	2	2	2	3	2	2	0	1	1	1	0
3	3	2	2	3	2	3	3	3	2	2	1	1
2	3	2	3	3	2	2	3	2	3	2	1	1
2	2	2	2	2	2	1	1	1	2	2	0	0
4	4	3	4	3	4	3	4	0	2	2	2	1
3	4	4	1	2	2	3	3	2	2	1	2	1
3	2	3	4	2	3	1	4	1	4	3	2	1
1	2	2	1	1	0	1	1	1	0	1	0	0
4	1	4	2	4	2	3	1	2	3	3	2	2
3	4	4	2	4	3	2	2	2	3	3	2	1
4	4	4	2	3	2	1	1	2	2	1	2	2
4	4	4	4	4	3	2	4	4	2	2	3	2
3	4	2	4	4	3	3	2	3	3	1	2	0
3	2	3	2	4	1	2	1	1	1	1	0	2
3	3	3	3	3	4	2	2	1	2	2	1	3
2	2	2	1	1	2	0	2	1	0	2	0	0
2	4	3	3	3	4	1	3	3	2	1	3	2
4	4	3	3	4	2	4	4	4	2	2	2	2
2	3	3	3	4	3	4	3	1	2	2	2	1
4	2	3	4	3	3	2	3	1	3	1	2	2
4	3	4	2	4	3	3	2	2	3	3	1	2
3	4	3	4	3	4	2	2	4	2	2	2	2
3	3	2	3	2	1	1	1	4	1	2	0	1
3	4	2	4	4	2	3	2	2	3	2	2	0
4	2	3	4	4	3	3	2	3	3	4	3	2
3	3	3	4	3	4	2	3	3	2	2	3	2
4	2	3	3	4	2	3	2	3	2	1	1	2
2	4	2	2	2	2	2	4	2	1	2	1	2
3	3	2	2	3	2	3	0	2	0	2	2	1
3	2	3	4	3	3	2	3	1	2	2	3	0
3	4	2	2	1	3	2	2	2	2	1	2	1
3	3	2	2	2	1	1	2	2	1	2	0	0
3	4	3	3	3	3	3	2	2	2	1	4	2
4	2	4	3	2	1	2	1	2	1	2	1	2
3	2	4	4	4	2	4	2	3	2	2	1	2
4	4	3	3	3	3	2	2	1	2	1	2	2
3	4	2	2	3	2	2	2	1	1	3	2	1
4	3	3	1	2	1	4	1	2	2	3	1	2
4	4	3	2	3	4	3	2	3	2	2	1	3
3	3	2	2	3	2	2	2	0	2	1	0	2
4	3	4	1	4	2	3	2	3	1	1	2	1
4	3	4	3	4	2	2	4	2	2	3	2	1
2	4	2	3	1	2	3	2	0	3	1	3	0
4	2	4	3	4	2	3	2	3	2	2	3	2
2	3	3	4	2	3	2	2	1	1	0	1	1
4	4	3	3	4	2	1	2	3	2	2	2	1
2	4	4	3	3	3	3	1	1	1	1	2	1
3	4	2	3	3	3	4	3	2	3	2	1	2
3	3	3	2	3	2	2	3	2	1	2	0	1
4	3	3	2	3	2	2	1	1	1	2	2	2
4	1	2	1	1	1	2	0	0	1	0	1	0
3	0	2	3	3	2	0	0	1	0	0	1	0
4	3	3	4	3	4	2	1	4	2	2	1	2
3	3	2	3	0	2	2	2	3	2	3	2	1
3	4	4	4	2	3	2	2	2	1	0	2	2
3	2	4	3	3	3	2	2	3	2	1	1	1
4	4	4	4	4	2	2	2	1	1	3	1	1
4	2	3	2	4	3	3	3	1	2	2	4	2
4	3	3	2	4	3	3	1	3	2	2	0	1
4	3	3	1	4	1	2	2	3	0	2	0	1
2	2	2	3	3	3	2	1	1	2	0	1	0
3	4	3	3	2	3	2	2	2	4	2	3	1
3	3	4	3	3	4	4	2	2	3	1	3	2
3	4	2	3	2	2	1	1	2	2	2	1	0
4	4	3	4	4	4	2	2	3	4	1	4	2
2	2	2	3	3	2	2	2	2	1	1	1	0
4	2	4	4	2	2	4	3	2	4	1	1	1
3	2	2	3	2	3	2	2	2	1	2	2	2
3	2	2	3	0	1	2	1	1	2	1	0	1
4	3	4	3	3	4	3	2	2	1	1	1	2
4	3	2	3	2	1	2	1	2	1	1	0	0
4	2	4	4	4	1	3	2	4	0	4	2	2
4	2	4	0	3	1	2	2	3	2	3	1	1
2	3	2	2	1	0	1	1	1	0	0	0	2
3	4	4	4	2	3	2	3	2	2	3	2	2
4	3	2	2	2	3	2	2	2	2	2	3	2
3	2	4	1	4	2	3	1	2	2	1	0	2
3	3	2	3	3	1	3	1	2	1	2	1	1
3	4	2	4	2	2	2	2	2	1	0	1	0
3	2	3	2	2	1	3	2	1	2	0	1	0
3	3	4	1	2	2	3	0	2	0	2	2	1
4	4	3	3	4	2	3	4	2	3	3	2	2
4	4	4	2	3	2	4	2	1	2	2	1	2
2	2	2	2	2	0	2	2	0	0	2	0	1
2	3	2	3	3	2	2	1	1	2	2	1	1
3	3	3	3	4	3	2	2	2	1	3	2	1
3	4	4	2	3	1	2	1	4	1	2	1	1
4	4	3	4	2	2	1	2	2	1	2	1	0
3	4	4	4	4	3	1	4	2	3	3	2	2
4	1	3	3	4	3	3	3	2	2	1	1	1
3	4	4	4	4	3	2	2	2	1	3	2	2
2	2	2	2	2	2	1	0	0	0	0	0	0
3	4	3	2	2	2	1	3	2	2	2	2	2
4	3	3	2	4	1	3	1	3	0	1	0	2
3	4	4	3	2	4	3	4	1	3	3	2	1
1	2	1	1	0	1	2	0	0	0	0	0	1
4	4	3	4	2	2	4	4	2	3	1	2	2
4	3	4	4	2	3	3	2	3	4	1	2	2
3	2	2	3	2	2	2	2	2	1	2	1	1
4	3	3	3	2	2	3	2	3	2	3	2	2
2	3	1	4	1	4	2	1	2	4	1	2	1
4	4	3	3	4	4	3	3	3	1	3	1	2
2	2	3	0	1	2	0	2	0	0	3	1	1
4	4	3	4	2	4	2	4	2	4	2	2	1
4	3	4	4	3	2	4	2	3	3	3	2	0
4	3	4	4	4	4	3	3	3	3	2	3	2
4	2	4	2	3	2	3	2	2	2	1	1	3
3	4	4	4	3	3	4	3	2	2	2	3	2
3	3	1	2	0	2	3	3	1	3	1	2	1
3	4	3	3	4	3	1	2	3	2	2	2	2
3	4	4	4	4	4	4	4	2	3	2	4	2
3	4	2	3	2	3	1	2	2	3	2	1	1
2	2	4	4	2	2	2	2	3	3	2	0	1
3	3	3	3	0	1	2	1	2	2	3	1	0
2	2	3	2	2	2	0	2	0	4	0	0	0
4	2	3	2	4	2	2	3	3	2	2	1	3
2	4	2	3	2	2	3	3	1	1	1	2	2
4	3	4	2	4	0	3	2	3	0	3	2	1
3	4	4	1	4	2	3	2	3	2	2	1	1
2	3	3	0	1	1	2	1	0	0	3	1	2
3	3	2	4	2	3	2	2	1	3	2	0	1
3	2	4	3	4	3	3	0	1	1	2	0	2
4	4	4	3	3	4	3	4	3	3	1	3	3
4	4	4	4	4	4	3	4	4	3	3	2	3
4	4	3	2	3	2	4	3	3	1	2	3	2
3	2	3	4	3	2	2	4	2	2	2	2	2
4	4	3	4	2	3	2	3	3	2	2	2	1
4	4	3	4	1	4	2	3	2	4	3	3	1
3	2	3	3	1	1	2	1	2	2	1	1	2
3	2	4	3	4	2	2	2	2	2	1	2	1
3	3	2	2	1	2	2	0	2	1	2	1	1
2	2	4	2	2	2	2	2	0	0	0	2	0
3	3	4	4	2	3	3	2	4	3	2	2	1
4	2	4	3	3	3	2	3	3	2	1	0	4
4	3	3	3	4	2	4	1	4	1	3	1	2
3	2	2	0	3	1	2	2	1	0	0	1	1
2	2	2	2	2	3	2	2	2	2	2	1	2
3	3	3	3	3	4	3	3	2	3	2	1	1
3	3	4	3	2	2	2	2	2	1	2	2	2
4	2	3	2	2	2	3	3	3	1	1	2	2
3	4	3	2	2	3	3	4	2	3	2	2	2
4	4	4	4	2	4	1	3	2	2	0	1	2
3	4	4	3	4	4	2	4	4	3	2	3	2
3	4	2	3	1	3	1	1	2	0	1	1	1
3	2	3	3	2	2	3	2	2	2	2	2	2
4	4	4	2	2	2	4	2	3	3	0	2	2
2	3	3	3	1	2	1	1	1	1	2	1	1
4	4	4	2	3	3	2	1	1	1	1	2	1
2	4	4	4	2	2	2	3	1	2	1	2	2
3	2	3	2	1	3	2	1	2	0	1	2	0
3	4	4	3	3	2	2	2	2	2	1	1	2
4	4	4	4	4	2	3	4	4	4	4	3	2
2	3	3	2	3	1	2	2	1	1	2	2	1
4	3	2	1	3	3	0	3	2	2	2	2	1
4	4	3	3	4	4	3	2	3	3	2	1	2
4	4	3	3	3	3	3	4	3	4	3	4	3
4	3	4	2	3	3	4	4	3	2	3	2	0
4	2	2	2	2	1	2	0	2	1	1	0	0
3	1	3	1	2	2	3	1	1	1	2	0	1
3	3	2	4	3	3	1	3	2	3	1	2	1
4	3	2	2	2	3	1	2	1	1	2	2	0
3	4	2	3	3	3	2	2	3	1	2	2	2
3	2	2	3	2	2	4	2	1	3	1	0	0
2	4	4	4	3	4	3	1	2	3	2	2	2
3	3	4	2	1	3	3	2	2	1	1	2	2
4	4	4	4	4	3	3	2	3	2	2	2	3
4	3	2	3	2	2	2	3	2	2	2	0	1
3	1	2	3	2	2	3	2	2	1	2	0	0
3	4	2	3	4	3	2	0	1	1	1	1	1
4	4	2	4	2	3	2	2	3	1	1	2	2
4	3	2	3	1	1	3	1	3	3	2	2	2
4	1	3	2	3	1	2	1	2	1	2	2	2
3	4	4	3	4	3	4	2	2	4	2	3	1
4	4	3	3	3	3	0	3	2	2	1	1	1
2	3	2	3	3	3	4	1	2	0	1	1	1
3	4	2	3	2	3	3	2	2	2	2	1	2
4	3	4	4	2	2	1	2	0	3	1	2	2
2	2	3	2	3	1	1	3	1	1	2	0	3
4	3	2	2	4	3	3	3	3	2	2	2	3
2	4	2	4	2	2	2	4	1	1	1	2	2
4	3	1	1	2	1	3	2	1	0	2	0	3
4	4	3	4	4	4	4	3	2	4	3	3	1
3	3	3	3	2	2	2	2	2	0	0	2	2
4	4	4	4	4	3	3	4	3	3	2	2	2
4	3	3	4	3	1	2	2	2	2	2	1	0
4	2	2	4	2	3	2	2	3	0	2	2	2
3	4	4	3	2	1	1	2	1	0	4	1	2
3	4	0	4	3	4	4	3	2	3	0	2	0
3	3	3	4	4	3	2	2	2	4	2	2	2
2	2	2	2	2	1	2	1	1	0	1	1	1
3	3	4	1	2	3	2	3	4	2	3	1	2
3	1	4	2	3	2	3	0	3	1	1	0	3
4	3	2	2	3	2	2	2	2	1	2	0	1
4	2	4	4	4	2	3	1	4	2	4	2	2
4	2	4	4	2	3	3	2	2	2	2	2	2
3	3	4	1	2	2	1	2	1	0	2	1	1
3	2	2	1	2	1	2	2	2	1	2	1	1
4	4	4	3	4	4	4	3	3	1	3	1	2
2	2	4	2	2	0	2	0	1	0	1	2	1
2	3	4	2	2	1	2	2	1	2	1	2	2
2	2	2	2	1	0	3	2	2	0	3	0	2
3	4	3	3	3	1	2	3	2	1	2	1	1
3	2	4	2	3	2	2	1	2	1	1	1	2
3	4	3	4	3	2	0	2	2	2	1	1	2
4	4	4	2	2	2	2	1	2	1	0	2	0
1	3	3	4	3	3	2	2	1	2	2	2	1
3	2	3	1	2	3	1	3	1	1	2	2	3
1	4	2	4	1	0	2	0	3	1	2	1	2
2	2	4	0	1	1	1	0	3	0	1	1	1
3	2	3	3	3	2	3	2	3	2	2	2	1
4	3	4	4	4	3	4	3	3	2	2	1	2
4	4	3	4	3	4	3	2	4	4	4	3	1
4	4	2	2	2	3	1	3	2	2	2	2	2
3	4	3	4	2	3	0	2	1	2	2	1	2
3	3	2	2	2	1	1	1	3	1	2	2	3
4	3	2	4	1	4	2	2	2	1	2	2	2
4	2	3	2	2	0	2	3	2	1	1	0	2
3	1	3	2	4	2	2	3	1	2	3	1	2
2	4	2	4	2	2	1	2	1	2	0	3	0
4	4	3	4	3	3	4	3	3	3	2	2	3
3	1	4	2	2	2	2	1	3	3	2	0	2
4	2	4	4	1	2	1	2	1	2	2	2	2
4	4	4	4	4	4	2	2	2	2	1	3	3
3	3	3	1	3	1	3	3	1	2	1	2	2
4	4	4	3	4	2	4	3	3	2	1	2	2
2	4	3	3	3	2	3	2	3	3	2	2	2
4	3	4	2	4	4	4	4	2	4	2	2	2
3	3	4	4	4	2	4	2	2	3	1	1	1
3	4	4	3	3	4	2	3	0	2	1	2	2
3	4	4	2	4	4	3	1	2	1	1	0	0
3	3	2	3	1	3	2	3	0	1	3	2	0
3	3	2	3	3	2	3	3	1	1	1	2	1
4	3	4	4	3	2	4	0	4	2	2	2	2
2	2	2	3	2	0	2	2	1	2	1	2	0
2	2	2	2	1	3	2	0	2	1	2	1	1
4	3	3	3	4	3	2	4	4	2	1	1	1
2	3	1	4	2	2	2	1	1	2	1	2	0
3	3	2	3	3	1	3	1	2	2	1	1	1
3	2	3	2	4	2	2	1	2	0	0	0	1
3	3	3	3	4	3	3	2	3	1	3	1	4
4	4	3	4	3	4	2	3	2	1	2	3	3
2	2	2	2	2	3	2	2	1	2	1	2	1
4	4	3	4	4	3	3	3	3	2	2	3	2
4	3	3	2	2	3	3	1	2	2	0	2	1
3	3	3	2	3	3	2	2	2	2	3	2	1
4	4	3	4	3	3	3	2	1	2	2	2	0
2	3	3	3	2	2	2	1	2	3	3	2	2
4	4	3	4	2	4	3	2	1	4	2	3	2
2	4	3	2	4	2	2	0	3	2	1	2	2
4	4	4	3	4	2	3	1	3	1	4	2	2
4	3	2	3	3	2	3	1	1	3	2	1	1
3	2	4	3	2	2	2	2	3	2	1	1	1
3	2	2	1	3	1	3	0	2	0	3	1	1
4	4	4	3	3	4	2	2	2	4	3	3	1
3	3	4	2	3	3	3	1	4	3	2	1	2
3	3	4	3	3	3	3	2	2	2	2	1	3
3	4	3	2	3	2	1	4	1	2	2	1	0
3	2	4	4	4	2	3	2	3	2	1	2	1
4	3	2	2	2	1	3	2	4	3	1	2	0
4	3	2	2	2	2	3	2	2	2	2	1	3
3	2	3	3	3	2	2	1	1	2	0	1	0
4	2	4	4	2	3	2	4	4	2	1	2	2
3	2	3	2	3	4	2	2	1	3	1	2	3
4	3	4	4	3	4	3	3	3	3	3	4	3
3	3	2	3	2	1	1	3	1	4	3	1	2
4	3	3	2	3	3	2	2	1	2	2	1	1
4	2	2	2	4	4	4	4	3	3	2	1	1
3	2	2	2	3	2	2	1	2	1	3	2	1
4	3	3	3	2	2	1	2	2	1	3	2	1
4	3	3	3	3	2	3	4	4	3	2	3	0
4	4	3	1	3	3	1	2	2	2	3	2	2
3	3	3	3	2	3	0	3	2	2	1	1	1
4	2	3	3	1	2	1	1	3	2	2	1	0
3	3	3	3	3	2	3	3	2	2	2	1	1
3	3	4	4	4	2	2	3	2	1	1	2	3
4	4	4	3	3	3	3	3	3	4	2	2	2
3	3	2	4	1	2	2	2	2	3	1	2	1
3	4	4	3	1	4	3	4	3	3	2	1	3
3	4	3	3	2	4	2	1	1	3	3	2	2
2	1	2	0	2	1	2	0	0	0	1	1	1
3	4	4	3	3	4	4	3	2	2	3	1	4
4	4	3	3	4	1	3	1	2	1	2	1	1
3	4	4	3	3	3	3	4	2	3	2	3	1
3	3	2	3	2	2	2	3	2	3	1	1	0
2	2	3	3	2	3	2	1	1	2	1	1	0
4	3	2	2	3	3	3	0	3	0	1	1	3
2	2	3	2	3	3	2	4	0	2	2	2	0
4	2	4	2	3	3	3	1	2	2	2	0	0
4	3	4	3	4	2	3	3	2	2	4	0	2
1	4	2	3	3	4	4	4	0	4	2	3	2
4	4	4	3	2	4	2	2	4	2	3	3	2
4	3	4	2	3	1	2	0	3	1	2	1	2
3	4	2	1	2	1	3	0	2	0	3	1	1
2	3	3	2	1	3	2	3	1	3	3	2	0
2	4	3	3	3	4	1	2	1	3	1	2	2
4	4	4	3	3	4	3	4	1	3	1	3	1
4	3	3	4	2	4	4	2	3	3	4	2	3
4	4	3	2	3	3	3	2	4	1	2	2	2
3	3	3	3	4	2	4	4	2	3	4	1	1
4	3	3	3	2	3	2	1	2	1	1	1	0
3	4	3	3	4	3	3	4	2	4	2	3	2
2	3	2	2	3	2	3	1	2	1	2	0	1
3	4	4	3	3	4	2	3	2	3	2	3	2
4	3	4	4	3	4	3	3	4	3	3	2	0
3	2	2	2	2	2	4	1	1	2	1	2	2
3	1	3	3	2	2	2	2	2	1	0	1	1
3	3	4	2	3	4	2	3	3	2	1	3	2
3	2	2	2	1	1	2	1	2	2	1	1	0
3	4	2	3	2	3	1	3	2	2	1	2	2
4	2	2	3	3	2	2	1	1	0	2	1	0
4	2	2	3	4	2	4	2	3	0	2	1	2
4	3	3	3	4	3	2	3	3	2	2	1	3
4	3	2	2	3	3	3	1	2	2	2	2	2
4	3	3	2	2	1	2	2	2	0	2	0	2
2	3	3	2	3	2	0	2	1	0	0	1	1
4	4	3	2	4	1	2	2	2	2	2	3	1
3	2	0	1	1	2	2	1	2	0	1	1	1
3	3	4	1	4	2	3	2	2	0	3	0	2
3	1	3	1	4	2	4	1	1	1	2	0	1
3	2	4	2	3	1	0	2	0	2	1	1	0
4	4	3	3	3	4	2	4	4	3	2	4	1
3	2	2	0	0	0	2	0	2	1	2	0	1
3	4	2	3	3	3	2	2	2	2	1	1	2
4	3	2	2	2	2	2	2	0	1	2	0	1
3	4	2	4	2	3	1	4	2	3	2	3	2
1	2	2	3	1	2	1	3	1	2	0	1	0
3	3	2	3	2	3	2	2	2	4	1	1	2
3	2	3	1	2	3	2	2	2	0	2	1	1
4	3	3	4	3	2	4	3	2	2	0	2	0
3	2	4	3	3	2	2	2	2	3	0	1	1
4	3	2	2	1	3	1	1	2	1	2	1	1
3	4	2	2	2	3	2	3	2	4	2	3	0
4	2	3	4	3	1	3	3	4	2	3	1	2
4	3	2	4	3	2	2	1	3	3	2	2	0
2	2	4	1	3	1	1	2	2	1	3	2	1
4	4	4	4	4	3	2	4	2	4	2	2	2
3	4	3	4	3	4	2	3	1	3	3	2	2
3	4	2	3	2	3	2	2	2	2	2	1	0
4	4	4	4	3	2	2	2	4	2	4	2	2
4	3	3	3	2	2	3	3	2	3	2	2	2
4	3	4	2	1	1	2	2	1	0	1	1	2
3	4	3	2	4	3	2	3	1	2	2	4	1
2	4	4	4	3	3	3	2	1	2	2	2	2
4	3	2	4	3	3	2	2	3	3	3	2	2
3	2	2	3	2	1	3	0	2	2	2	1	2
3	3	2	4	1	2	3	1	2	2	1	2	1
3	4	2	4	3	4	1	1	1	1	2	2	1
3	2	2	4	2	4	2	2	2	2	2	1	2
2	3	2	2	2	0	2	2	1	1	1	1	1
2	3	3	3	3	2	1	1	2	3	2	1	1
1	4	2	3	2	2	2	2	2	1	1	1	0
3	3	2	4	4	2	2	3	1	3	2	1	1
2	3	2	2	2	1	1	2	1	1	2	1	0
3	2	4	4	3	3	2	4	2	2	2	2	0
3	4	3	4	1	4	2	2	3	2	2	3	1
4	4	2	2	3	1	2	0	2	1	1	1	1
2	2	3	3	3	2	2	1	2	2	0	0	0
4	3	3	3	3	3	3	2	4	3	2	2	2
4	3	2	3	2	2	2	1	2	1	2	1	0
3	2	2	2	0	2	1	2	1	2	1	1	2
3	4	3	4	3	4	2	4	2	4	2	2	1
4	4	2	2	2	3	3	2	3	3	1	3	1
3	4	4	4	1	3	4	2	2	4	2	2	2
4	4	3	4	2	3	3	3	1	3	3	2	3
3	2	3	2	3	2	4	1	2	3	1	1	2
4	2	2	3	2	2	4	2	3	1	0	1	1
3	3	3	3	4	4	2	3	4	3	2	2	2
3	3	3	2	2	2	1	2	2	2	1	1	0
3	4	3	3	3	2	3	3	2	2	2	2	1
1	2	2	1	2	2	0	1	0	2	1	2	1
4	2	2	2	3	1	3	3	2	2	1	3	0
4	4	4	2	4	2	2	1	3	2	1	2	2
4	4	4	4	1	2	2	3	0	2	1	2	2
2	4	3	4	2	3	1	3	1	3	1	2	2
4	4	4	3	2	3	2	4	2	3	1	2	0
3	3	1	3	2	2	2	2	2	3	1	1	1
4	4	3	4	3	4	2	2	2	3	2	4	3
4	4	2	3	3	4	1	3	4	3	1	3	2
3	4	4	4	3	3	2	3	1	2	1	2	0
3	3	4	4	2	3	4	1	2	1	2	0	2
2	3	3	3	3	4	2	2	1	2	0	1	1
2	3	3	3	3	3	3	2	1	2	2	2	1
4	4	2	4	1	3	3	3	1	3	2	3	1
4	4	4	0	3	4	2	2	3	1	1	2	1
2	1	2	2	2	2	2	2	1	2	2	1	0
3	3	3	3	4	4	2	0	2	2	3	1	1
2	3	3	3	4	4	2	2	2	2	2	2	1
4	4	2	2	3	1	2	0	2	1	2	1	1
4	4	3	3	3	3	3	2	2	2	3	3	2
2	4	3	2	4	3	2	3	1	2	2	2	1
4	4	4	3	2	3	2	4	2	2	2	2	2
4	3	3	4	2	3	2	2	1	2	2	2	2
4	3	4	3	1	2	2	1	1	1	1	1	1
3	4	3	3	3	4	3	3	2	2	2	1	1
3	3	2	3	2	1	1	1	2	0	1	1	0
3	4	2	4	4	4	3	2	2	1	2	2	2
3	3	2	3	2	2	1	3	2	2	3	1	1
4	2	3	4	2	2	2	2	2	2	2	1	2
2	4	2	4	3	4	3	4	2	4	1	3	2
3	4	4	4	2	3	2	2	1	3	2	2	2
2	4	2	2	2	2	2	2	2	2	0	2	2
3	4	3	4	4	3	3	2	2	3	3	4	1
4	3	4	2	4	2	3	2	4	2	3	2	2
4	4	3	4	1	2	3	2	1	3	2	2	1
4	2	4	4	4	3	2	2	4	3	3	1	1
4	4	4	4	4	4	4	4	3	4	4	1	3
3	3	3	4	4	3	3	4	2	2	2	3	2
4	2	3	2	2	2	3	1	1	1	1	1	2

## Sheet: 2increasing
1	2	2	1	1	2	1	2	3	2	3	3	3
0	0	3	0	3	0	3	0	2	2	3	1	4
1	0	1	1	1	0	2	1	2	2	2	2	2
1	1	0	2	1	1	2	2	2	3	3	2	3
1	1	1	3	2	4	4	3	3	4	3	3	3
1	1	2	2	2	2	2	2	2	2	3	3	3
2	1	1	2	3	2	3	1	3	2	2	3	3
0	0	0	0	0	1	0	2	2	1	2	1	2
1	1	2	2	1	3	2	0	3	2	3	1	3
2	1	2	0	2	0	3	2	2	2	2	1	4
0	0	1	1	1	2	3	1	2	2	3	1	2
1	2	1	0	1	2	2	2	2	2	2	1	2
1	0	2	0	2	1	1	2	1	3	4	2	3
1	1	1	2	0	2	1	2	2	1	2	0	3
0	1	0	0	0	2	1	1	1	1	1	2	3
0	1	0	2	1	3	3	3	1	4	3	3	3
1	0	1	1	0	2	2	2	1	2	1	2	2
2	1	2	2	3	1	3	4	3	4	2	2	2
0	1	0	3	0	0	2	2	2	2	2	1	2
0	4	1	1	1	2	1	3	2	2	2	2	2
0	1	0	0	0	0	1	1	2	1	2	1	2
0	0	2	0	2	1	2	0	2	3	3	3	4
0	1	2	1	2	1	2	2	2	2	2	2	2
1	0	2	1	2	1	2	1	2	2	2	4	2
2	1	2	3	2	3	2	4	2	3	3	2	4
2	2	2	2	3	2	3	3	3	2	4	2	3
0	0	1	0	1	1	1	1	4	2	3	1	2
1	0	0	1	2	2	1	2	3	2	3	3	4
0	0	1	1	1	0	1	0	0	2	1	1	1
1	2	1	2	1	2	2	3	1	2	2	3	3
1	2	2	3	2	4	2	4	4	3	3	4	3
1	0	0	1	2	2	2	3	1	3	1	2	2
1	1	1	1	2	2	3	3	2	3	2	3	3
1	1	2	2	3	1	4	2	2	2	3	2	4
0	3	1	1	3	2	2	2	2	4	4	2	3
0	0	0	1	1	1	1	2	2	2	1	1	2
1	1	1	3	2	2	2	2	3	3	3	4	4
2	0	2	3	1	3	2	2	3	3	4	3	3
2	2	3	2	2	2	3	2	2	3	4	1	3
3	2	3	0	2	2	2	2	2	2	2	1	4
0	1	0	2	1	2	1	3	2	1	2	3	2
1	2	0	2	2	2	4	3	2	3	4	3	4
0	2	1	0	0	1	0	3	2	3	2	3	1
0	1	0	2	0	1	1	2	2	2	2	4	3
0	1	0	0	0	2	2	1	1	2	1	2	2
0	0	0	2	1	3	1	2	0	3	1	3	3
2	0	0	1	2	2	2	0	2	2	4	1	3
2	1	2	2	2	3	3	2	3	3	2	4	3
1	0	2	0	1	2	3	3	1	1	4	4	2
0	0	1	0	3	2	2	1	3	3	1	4	3
0	2	1	0	2	1	3	2	3	2	2	3	4
2	2	1	0	2	2	3	1	1	2	3	4	3
1	1	1	0	0	0	3	2	1	2	2	2	2
1	0	1	2	2	1	2	0	1	2	2	2	3
2	1	2	1	1	1	2	1	2	3	3	2	3
1	2	1	1	1	0	1	1	2	3	2	2	2
2	2	2	1	2	2	2	3	4	2	4	2	2
0	1	2	2	0	3	1	3	2	3	2	2	2
1	2	0	2	0	0	1	2	1	2	2	3	3
0	0	1	0	1	0	0	0	2	1	2	2	3
0	2	0	3	0	1	1	3	1	2	2	4	2
2	0	0	0	2	1	0	2	2	2	1	2	3
2	2	1	0	3	2	4	1	3	3	3	1	2
0	0	0	0	0	1	1	1	0	0	0	2	1
0	1	2	0	2	1	1	1	1	1	1	1	2
1	1	2	2	2	2	3	2	2	3	2	3	3
0	0	1	2	3	2	1	2	1	4	2	2	2
1	2	0	1	1	3	3	3	2	3	2	2	2
0	3	2	2	2	2	2	2	3	2	3	3	4
1	1	0	1	1	1	2	2	3	1	1	2	4
2	1	1	1	2	2	4	1	2	4	2	3	3
0	0	0	1	0	1	2	1	2	2	2	2	3
1	0	0	0	1	1	1	1	3	1	2	2	2
0	0	0	2	2	2	1	1	1	1	2	1	2
0	3	1	2	0	3	2	2	1	2	2	3	2
1	2	3	2	2	3	2	3	3	3	2	3	3
0	0	1	2	1	2	1	0	1	2	0	2	2
0	4	0	2	2	4	2	1	3	4	0	4	3
0	2	0	1	1	1	1	1	0	4	2	3	2
1	1	2	2	3	2	2	2	2	2	2	3	2
2	0	2	1	1	0	2	0	3	1	3	2	3
2	0	0	0	1	1	1	1	3	1	2	1	0
0	0	1	1	1	2	1	2	3	2	2	3	2
0	0	1	0	0	1	2	3	2	3	3	2	3
1	0	2	2	2	1	2	2	2	2	3	2	3
2	1	1	0	2	2	4	1	2	3	3	0	4
0	0	0	2	1	2	1	2	1	2	2	0	2
3	3	1	2	1	3	3	3	3	4	2	4	3
0	1	1	0	1	1	1	2	2	2	2	3	3
0	0	0	1	2	1	3	0	2	2	4	2	3
0	0	2	3	0	0	1	1	0	1	2	2	2
1	0	1	0	0	2	0	2	2	3	2	3	1
0	0	1	0	0	1	0	2	0	4	2	1	2
2	0	0	0	1	1	3	2	2	0	2	0	4
0	2	2	1	2	2	2	3	1	4	2	4	3
2	1	1	1	1	1	2	1	4	3	3	4	3
0	0	1	0	0	1	0	0	2	0	1	1	2
1	1	1	0	1	2	2	1	2	2	2	2	3
1	1	2	2	1	2	1	3	3	3	3	3	4
1	0	0	1	0	1	3	1	2	1	2	1	3
0	0	2	1	2	0	3	1	1	2	2	1	3
2	1	2	4	2	2	2	2	3	3	2	3	3
1	0	2	0	2	2	2	2	2	3	2	2	4
1	1	2	0	2	3	2	2	2	2	4	3	2
0	0	0	0	1	0	0	1	0	1	2	2	3
0	2	1	1	2	2	1	1	2	2	2	1	2
2	1	1	0	2	1	3	2	4	2	4	1	3
2	2	1	2	2	3	2	3	3	4	3	2	3
0	1	0	1	2	0	0	0	0	2	1	1	2
0	2	0	1	1	1	2	2	3	3	1	2	2
1	0	1	0	2	2	3	2	0	2	2	4	3
0	0	1	1	2	0	1	1	2	2	4	2	4
0	0	3	3	2	1	1	2	1	4	2	1	3
1	1	1	1	2	2	0	2	2	1	2	4	3
1	1	2	2	3	2	4	3	2	2	2	3	1
0	0	0	1	1	1	4	1	2	2	2	3	2
0	2	0	2	1	2	1	1	3	2	4	3	3
3	0	1	1	1	0	1	1	2	1	2	2	1
2	1	3	2	3	3	2	3	2	4	4	4	4
1	1	0	2	1	1	3	2	2	2	4	2	3
1	2	1	1	2	2	0	3	1	2	3	3	4
0	0	0	0	1	2	2	3	1	3	3	3	2
1	2	1	2	0	2	2	2	2	2	2	2	2
2	3	1	3	2	4	2	3	4	4	2	4	3
2	2	2	2	2	3	3	4	1	3	2	2	2
0	0	0	0	0	0	1	0	2	1	2	2	3
0	1	1	0	1	0	0	2	2	0	3	0	2
0	2	0	2	1	1	1	2	1	0	2	2	2
1	2	2	1	2	1	3	2	4	2	3	4	3
0	0	2	1	0	1	2	2	2	3	0	2	3
1	1	1	0	1	1	3	1	4	2	2	1	3
1	1	2	1	2	1	1	2	2	3	3	3	4
0	2	1	0	1	2	0	2	1	2	3	2	3
0	1	0	1	0	2	2	2	1	1	3	2	2
0	0	1	0	0	0	1	1	2	0	3	1	2
1	1	3	1	4	3	2	4	4	4	3	4	2
1	3	2	3	4	3	3	4	3	4	3	3	4
0	1	0	2	3	0	2	2	2	1	4	2	3
2	2	2	2	3	2	2	2	2	3	4	3	2
2	0	0	1	2	2	0	2	2	3	2	2	3
2	3	0	2	1	4	3	3	2	4	2	3	3
0	1	0	0	1	1	0	1	2	2	2	2	4
0	1	2	1	1	1	1	2	2	2	3	2	3
0	0	0	0	2	0	2	1	2	1	1	2	2
0	0	0	0	0	1	0	1	1	0	2	0	2
3	2	2	2	3	4	1	2	3	2	2	2	2
2	0	3	1	0	1	2	1	3	2	3	3	2
2	0	2	0	2	1	3	2	3	2	4	1	3
2	1	0	0	1	2	2	2	2	1	2	1	2
1	0	1	1	2	0	3	2	2	2	1	3	3
2	1	1	1	0	2	4	2	1	3	3	4	1
0	2	0	2	1	0	3	2	2	4	3	2	3
0	1	1	1	2	0	2	0	2	1	3	2	2
1	1	1	4	2	2	2	3	2	3	4	3	2
1	2	1	1	3	2	2	3	2	2	2	3	3
0	2	1	3	2	4	1	2	2	3	2	3	4
0	0	0	1	1	2	2	1	1	2	2	1	2
1	1	1	2	0	3	1	1	2	3	2	4	3
0	1	2	1	2	2	2	2	2	2	3	3	3
1	1	2	1	0	2	1	0	1	2	4	2	2
0	2	2	0	1	0	2	0	3	1	2	2	3
1	2	1	1	2	2	1	3	2	2	2	4	3
1	2	0	1	1	0	1	2	1	1	1	1	2
0	2	0	1	3	2	3	2	2	3	2	2	3
1	1	3	2	2	4	3	4	2	3	4	4	4
2	2	1	1	1	2	2	1	1	1	1	1	2
0	0	0	2	1	1	2	4	2	2	3	2	2
1	1	2	2	4	2	1	3	3	4	2	4	2
1	3	2	2	2	2	3	4	4	3	3	4	4
2	2	2	1	2	2	2	2	3	2	2	3	4
0	0	2	0	1	0	2	2	1	0	1	2	2
1	0	1	1	2	1	3	0	2	1	2	1	3
0	1	0	2	1	2	1	1	1	3	0	3	1
2	1	1	1	1	1	1	2	1	2	2	2	3
2	1	2	1	3	3	2	2	2	3	2	3	2
2	1	1	1	0	1	3	2	2	3	1	3	3
2	2	1	2	2	2	2	3	2	3	2	3	4
0	2	1	0	3	2	1	3	2	3	2	2	3
2	3	2	2	2	3	2	4	1	3	3	3	4
2	0	2	0	2	2	2	3	2	4	3	1	2
1	0	1	1	1	1	2	1	2	0	2	1	3
0	0	0	0	0	1	0	1	2	2	1	2	2
1	1	1	3	2	3	3	2	2	3	3	2	4
2	1	2	2	1	0	2	2	1	2	4	2	1
0	0	0	1	1	2	2	2	2	2	2	2	4
2	2	1	3	2	2	4	3	2	4	2	4	3
1	2	0	1	2	0	1	2	0	4	4	4	3
0	0	2	0	1	0	2	0	1	1	1	0	2
0	1	2	2	1	3	2	2	3	3	2	4	3
0	1	1	2	1	2	2	2	2	2	3	3	3
2	0	1	0	2	1	2	0	2	2	1	2	3
0	0	2	1	1	2	0	2	4	3	2	2	2
0	2	0	2	1	2	2	2	2	2	2	3	2
2	1	1	1	1	0	2	2	3	2	4	2	1
0	2	1	2	2	1	3	3	2	4	3	3	3
0	1	2	1	1	1	2	3	2	0	3	2	4
1	1	2	1	2	1	4	3	2	3	3	3	4
2	0	0	0	2	0	3	2	2	2	2	1	4
0	1	2	1	2	1	2	2	2	2	3	1	2
2	1	2	1	2	0	3	1	2	2	3	2	3
0	2	1	2	2	1	3	4	2	3	2	3	2
2	2	1	2	2	3	2	3	3	3	2	4	2
0	0	2	1	1	1	1	2	2	2	2	1	2
1	0	2	0	3	1	2	3	4	1	3	3	2
1	0	1	1	2	1	3	1	3	2	3	1	3
0	0	1	1	2	1	2	1	2	3	2	2	3
2	0	2	0	3	3	3	0	3	3	3	3	4
1	0	2	1	2	1	1	1	4	4	2	2	2
1	0	0	0	1	0	1	1	2	2	2	2	3
0	0	0	0	1	0	2	2	1	1	2	2	2
1	2	3	2	1	2	2	3	3	3	4	4	3
1	1	0	0	0	2	0	2	0	2	2	3	3
1	0	1	0	1	2	0	3	2	4	4	2	4
0	0	2	0	1	0	1	1	2	2	3	2	3
2	0	2	1	1	2	2	1	2	3	1	2	3
0	1	3	0	2	1	2	0	2	1	4	1	4
0	0	2	2	0	1	3	2	3	3	1	2	2
2	1	2	0	0	0	3	1	4	2	1	0	2
1	1	2	1	1	1	2	0	2	3	3	3	3
1	1	2	2	3	1	3	1	1	1	2	1	0
1	1	0	1	2	1	2	2	1	1	1	3	3
1	0	0	1	2	0	2	2	4	0	2	3	4
1	1	3	1	2	0	2	2	2	3	4	2	3
1	1	2	2	2	1	4	1	3	4	2	3	4
2	1	2	2	2	3	2	2	2	2	4	4	2
1	1	1	2	1	2	1	2	2	1	2	3	3
1	2	1	2	2	1	2	2	2	2	2	2	1
1	0	1	2	1	0	1	2	2	2	2	2	2
0	2	1	2	1	3	0	3	2	2	3	3	2
0	0	0	0	2	0	0	2	3	2	3	1	1
1	1	3	2	2	1	0	0	3	3	3	3	4
0	2	0	1	1	1	2	3	0	2	2	3	1
1	1	3	2	3	3	2	2	3	4	3	4	4
1	0	0	0	1	1	1	2	2	0	3	2	2
1	1	1	1	1	2	2	2	3	3	3	2	3
0	2	1	2	2	2	2	3	3	3	3	3	4
0	0	0	2	1	3	0	2	1	3	2	2	2
1	1	1	1	1	1	1	1	2	3	2	2	3
2	1	2	0	2	2	3	2	2	3	3	2	2
1	1	2	2	3	2	2	2	4	4	3	3	3
0	2	2	0	2	2	2	2	2	0	3	2	3
0	0	2	2	1	1	2	2	2	3	3	3	4
1	1	1	1	2	1	2	1	3	1	2	1	3
0	1	1	0	0	1	1	2	1	3	2	2	2
1	1	2	1	2	3	3	3	3	3	3	2	3
2	1	3	0	2	2	3	4	3	2	1	3	4
1	0	1	2	1	2	0	1	2	2	2	2	2
0	0	0	1	1	0	3	2	2	0	2	1	3
1	1	3	1	2	2	2	2	2	2	2	2	4
0	0	0	0	0	2	0	2	1	3	1	3	2
0	1	0	0	1	1	2	2	2	2	1	1	2
1	0	0	1	2	1	1	1	2	3	2	2	3
3	1	3	2	2	3	4	1	1	3	2	3	4
2	2	0	2	1	3	4	3	3	2	2	4	4
0	1	2	1	0	2	1	2	2	2	3	1	1
2	3	2	3	1	4	3	4	4	4	4	4	3
1	0	1	1	2	0	2	2	2	2	2	1	2
1	1	1	0	1	2	1	2	2	1	1	3	3
1	2	1	1	1	0	2	2	1	4	2	2	3
0	0	2	0	0	2	1	1	4	2	2	2	4
2	2	1	2	1	3	2	3	3	3	1	3	3
0	0	1	1	1	0	3	2	2	1	1	3	2
2	0	2	1	3	0	2	2	3	0	3	2	3
1	2	1	1	2	0	2	1	2	2	3	1	3
1	1	0	2	1	2	1	0	1	2	2	4	0
1	1	0	1	0	0	0	2	1	3	2	1	2
2	2	0	4	2	3	4	4	2	3	3	2	2
2	0	2	1	2	2	2	2	3	3	3	3	4
1	2	1	2	2	2	2	1	2	2	2	4	2
0	0	1	1	2	2	1	2	1	3	2	2	2
2	1	2	1	0	3	2	1	2	3	2	3	3
0	2	1	2	0	1	2	2	1	2	3	2	2
0	1	0	2	0	0	1	2	2	2	2	2	3
1	0	0	1	0	0	2	2	3	2	2	2	2
3	0	2	2	2	2	3	3	2	2	3	3	2
0	0	1	1	1	2	1	1	2	2	2	2	3
0	2	0	2	2	2	2	2	4	2	2	3	3
0	1	1	2	1	1	0	2	1	2	1	3	2
0	1	1	0	1	1	0	2	3	2	4	2	3
1	1	1	2	1	2	1	2	2	3	2	3	3
0	0	0	0	1	0	2	1	2	3	2	2	2
2	1	1	2	1	2	1	2	1	1	2	3	2
1	1	2	2	3	1	2	3	2	2	3	3	2
1	0	2	0	1	0	2	2	2	3	3	2	3
0	0	0	2	2	1	1	1	1	2	2	2	3
0	2	0	1	1	1	1	1	2	2	2	2	3
2	1	2	1	2	2	1	2	2	3	2	4	1
0	0	1	2	2	2	0	3	2	3	2	4	4
1	2	2	2	2	2	2	3	2	3	3	2	4
0	0	0	2	0	1	2	1	1	3	4	2	1
1	3	1	3	2	3	3	2	3	3	2	3	2
1	1	0	1	2	2	2	3	2	4	3	4	3
0	0	0	0	0	1	1	1	1	1	1	2	2
2	0	2	2	3	2	3	2	4	3	4	2	4
0	1	0	0	3	1	2	1	2	3	3	1	3
2	2	2	3	2	2	3	2	2	3	3	4	2
1	1	0	1	1	2	1	2	1	3	2	3	1
0	0	0	0	1	2	1	1	2	0	2	1	2
2	0	0	0	4	2	1	2	0	0	2	1	4
0	1	2	1	1	2	2	1	1	4	2	2	2
0	2	1	0	0	1	2	2	2	2	2	3	1
2	2	3	3	3	2	2	0	3	3	3	4	2
0	3	0	3	2	2	1	3	3	3	1	3	2
1	1	2	2	2	4	3	1	3	3	4	4	4
1	1	2	1	2	0	1	0	3	2	2	2	3
1	0	1	0	1	1	0	2	1	3	1	2	2
1	2	1	1	1	2	2	2	0	2	2	2	4
0	2	0	2	2	3	2	4	3	4	3	3	3
0	1	1	1	2	3	2	3	2	3	3	4	4
1	2	1	2	2	1	2	3	2	3	2	4	3
1	0	2	0	2	0	3	2	1	2	3	3	2
1	2	2	1	1	3	2	2	3	2	4	3	4
0	0	0	1	0	2	2	3	1	2	2	3	3
1	2	0	3	3	3	3	3	3	3	2	4	2
0	1	1	1	0	1	2	2	0	1	2	2	3
1	3	2	2	1	3	2	4	2	4	4	4	3
1	2	2	2	2	4	2	3	3	2	3	3	3
0	0	1	1	0	0	1	1	1	1	2	2	2
0	1	1	0	1	0	1	2	2	1	3	1	1
2	2	1	1	2	4	2	1	2	2	4	4	4
0	0	0	1	0	2	1	1	0	2	0	1	0
0	0	1	1	2	2	2	2	2	2	2	2	2
1	0	0	0	0	2	2	2	3	1	1	1	3
1	0	1	0	0	1	2	1	2	2	3	2	3
1	2	2	1	2	1	2	3	3	1	4	1	2
1	1	2	2	0	2	2	1	3	3	2	2	4
0	0	1	0	1	1	1	1	0	1	2	2	2
0	1	2	2	0	0	0	1	2	2	0	2	3
1	0	1	2	4	2	3	3	2	3	2	2	2
0	2	1	0	1	0	2	0	1	2	2	0	2
2	1	1	0	0	1	4	2	1	2	3	1	3
1	0	1	0	4	0	1	2	1	1	2	1	4
3	1	0	2	2	0	1	1	2	1	2	3	1
1	3	2	3	2	2	2	3	2	4	3	4	2
1	0	0	0	1	1	1	0	2	1	0	2	2
0	0	0	0	1	1	3	2	2	3	1	3	3
0	1	1	1	0	0	2	0	2	2	1	2	2
1	1	2	2	2	2	2	2	2	3	0	3	1
0	1	0	0	1	1	1	1	2	3	0	1	2
1	1	2	0	3	1	2	3	1	3	2	2	2
0	0	1	1	0	2	0	2	1	2	2	1	2
2	1	2	2	2	2	1	2	2	3	2	3	3
1	0	1	0	2	1	0	1	1	1	2	3	1
2	2	0	2	1	1	2	2	3	2	3	3	3
0	1	0	1	0	4	1	3	2	4	2	3	1
2	1	2	1	2	2	2	1	2	1	2	1	3
0	0	1	1	2	2	3	2	2	4	4	2	4
1	2	1	2	2	2	1	2	0	1	3	2	2
0	1	1	2	2	3	1	4	2	2	4	3	3
2	2	2	2	1	2	2	2	3	4	3	2	2
0	1	1	2	1	2	2	3	2	3	3	2	1
1	1	2	2	1	3	3	2	3	2	2	4	4
0	2	2	1	2	2	3	2	1	3	0	4	3
0	0	0	1	0	0	2	1	2	2	3	2	2
0	1	0	1	1	3	2	3	3	2	2	1	4
0	2	1	2	3	2	3	2	3	2	1	3	2
0	2	1	2	1	3	1	3	3	4	3	3	3
0	0	1	2	1	1	2	2	3	0	3	2	3
0	2	1	2	1	2	1	2	0	2	3	2	3
0	1	0	1	1	2	1	2	1	1	3	2	3
2	1	0	1	1	3	2	2	2	4	2	3	3
0	1	0	1	1	0	1	0	2	1	2	3	2
0	0	0	2	2	2	2	1	4	2	3	1	3
0	0	0	0	0	2	0	2	1	2	1	2	1
0	2	0	1	1	3	0	2	2	4	1	4	2
0	1	2	1	1	1	1	2	2	1	2	2	2
2	2	2	3	1	2	2	2	2	2	2	3	3
2	2	0	1	1	2	4	3	1	4	1	3	2
1	0	0	0	0	2	2	2	2	2	4	1	1
0	0	0	0	1	2	1	2	1	1	2	2	1
2	1	2	2	2	2	2	2	2	2	2	3	2
1	0	1	3	2	2	2	1	3	1	1	2	3
0	2	0	0	0	1	2	1	2	1	2	1	1
1	3	0	2	1	3	3	2	2	3	2	3	3
0	2	0	1	2	0	2	3	1	3	2	4	3
2	2	2	2	2	0	2	2	3	4	3	3	3
1	1	0	2	2	3	2	3	1	4	2	3	4
2	0	2	0	2	1	0	2	2	3	2	2	3
1	1	1	1	1	1	2	2	2	2	3	2	3
1	2	1	1	1	2	1	2	3	3	3	4	4
0	2	0	2	2	2	1	0	1	2	2	2	2
1	2	1	1	0	3	1	2	2	2	3	3	2
0	0	0	0	0	0	2	1	1	2	1	2	2
1	1	1	2	1	2	1	1	4	3	2	2	4
1	1	1	0	2	4	3	1	3	2	2	1	2
0	2	1	2	1	1	2	2	1	4	2	4	3
1	2	1	2	2	2	1	3	1	4	2	3	4
3	2	2	2	1	2	2	4	2	3	2	4	4
0	1	2	2	1	3	2	2	2	1	2	2	2
0	1	2	2	3	2	2	2	3	3	4	3	4
0	1	1	3	2	3	1	2	2	2	3	2	2
0	1	0	3	2	1	0	3	2	2	2	1	2
2	0	2	1	1	2	2	3	3	3	2	2	3
0	1	1	0	1	2	2	0	2	2	2	3	2
0	1	0	1	1	2	2	2	2	2	3	3	2
0	2	0	2	1	3	0	2	2	2	2	3	3
0	0	2	1	1	3	4	2	2	2	2	2	3
1	1	0	0	1	0	2	0	2	2	1	3	1
1	2	0	1	2	2	2	2	2	2	2	2	2
0	3	2	3	1	4	2	3	1	4	3	4	2
1	0	0	0	1	0	2	1	2	2	1	1	2
1	1	1	1	1	2	1	3	2	4	2	2	3
1	2	1	1	1	2	2	2	0	4	2	2	3
2	1	2	2	2	3	2	3	2	1	3	2	3
2	2	1	3	2	1	1	2	2	1	3	3	1
0	0	1	1	1	3	0	2	1	2	1	2	2
2	1	1	0	2	1	4	2	1	3	3	4	1
0	0	0	1	0	1	1	0	2	0	2	1	2
1	4	2	0	2	2	1	2	3	2	4	2	3
2	1	0	2	1	1	2	2	1	2	3	3	2
1	1	0	1	2	1	2	3	1	1	2	2	4
1	1	0	3	1	2	2	1	1	4	3	4	3
0	1	1	3	1	3	2	2	3	3	2	3	3
2	2	0	1	0	1	1	1	0	2	1	2	2
2	2	2	2	2	4	2	4	3	3	1	3	3
1	1	2	0	2	2	2	2	4	3	3	2	3
0	2	1	3	1	2	0	2	2	2	2	3	2
2	2	2	0	2	2	3	4	3	4	3	4	4
2	3	2	2	3	3	3	3	2	3	3	4	4
1	1	1	4	0	3	0	2	3	3	2	4	2
1	0	2	1	2	2	3	1	2	1	2	1	2

## Sheet: 3Stable
1	2	2	2	1	3	2	2	1	2	2	2	3
2	3	4	3	1	1	1	1	3	2	2	2	1
0	1	2	0	1	1	1	0	1	0	2	2	1
2	1	0	2	3	1	2	2	1	2	2	2	4
4	3	2	3	1	2	3	4	2	4	2	4	2
0	2	3	2	2	2	2	2	2	3	4	2	2
3	3	2	2	2	2	2	3	2	3	2	1	2
1	0	1	2	1	0	1	0	2	1	0	1	0
1	3	1	3	2	1	2	4	1	2	3	1	2
3	1	1	2	3	2	3	3	2	2	4	0	3
1	2	3	2	2	2	2	1	2	3	1	2	2
2	2	3	2	2	3	2	2	3	3	2	0	3
3	1	3	1	2	3	3	1	2	2	4	2	3
2	1	1	1	2	3	2	2	1	0	2	2	2
2	2	1	1	3	1	0	1	2	1	2	3	0
2	4	2	4	2	2	2	2	3	2	2	2	2
1	2	0	2	1	1	1	3	2	2	1	1	2
2	3	2	3	2	3	3	2	3	3	2	3	2
3	2	4	1	2	1	2	1	2	3	1	2	2
2	3	2	3	2	4	3	4	1	2	2	3	1
2	0	0	0	0	1	0	0	0	1	1	2	0
2	3	1	1	1	1	3	1	3	1	3	2	2
3	1	3	2	2	3	2	0	2	1	2	2	2
3	2	3	2	4	2	3	3	2	3	2	2	2
2	3	2	3	3	4	2	3	3	4	2	4	2
3	2	2	3	4	1	3	2	3	3	2	2	3
2	2	3	2	2	1	2	1	2	1	2	4	2
1	2	1	2	2	3	2	3	3	2	2	3	2
0	1	0	1	3	0	2	1	1	2	1	2	1
2	2	2	3	1	4	0	4	1	3	1	1	1
3	4	3	3	3	2	3	3	3	3	2	2	2
4	1	2	2	2	2	4	3	2	3	1	2	2
3	3	3	3	2	2	3	3	2	3	2	2	4
3	3	2	1	3	1	2	3	4	1	4	2	2
2	2	2	3	3	3	2	3	1	3	2	2	2
2	1	2	1	1	2	3	1	1	1	2	1	2
2	1	1	1	3	3	2	2	1	2	3	2	3
3	3	2	4	3	3	3	4	2	3	2	3	3
1	1	2	3	3	3	3	4	2	2	3	2	2
2	2	1	2	4	2	2	3	2	1	3	4	1
0	2	2	3	2	2	3	2	2	1	1	2	2
3	2	2	2	4	0	4	1	4	2	2	1	4
2	1	2	3	2	2	2	0	3	2	3	4	1
0	2	1	2	1	2	2	3	2	3	2	2	1
0	2	2	2	2	2	1	1	2	0	1	1	2
2	3	2	1	1	1	2	3	1	4	1	3	1
1	2	1	2	2	0	3	0	3	2	3	1	3
4	2	3	2	3	2	2	2	2	2	2	3	3
2	2	1	2	3	1	2	0	3	3	3	1	2
2	3	3	0	2	2	1	2	1	2	1	2	4
3	3	3	2	3	2	3	2	3	1	2	0	3
3	2	2	2	2	2	3	2	3	3	3	4	2
1	0	2	3	0	1	1	0	2	1	1	1	2
4	2	3	0	2	3	2	1	2	0	3	2	2
4	2	1	2	3	1	2	1	2	2	3	2	3
1	1	1	2	2	1	2	2	2	2	1	1	1
4	4	3	2	3	3	3	3	4	2	3	4	2
0	4	1	2	1	2	1	3	0	2	0	3	1
2	2	1	1	1	2	1	3	1	2	1	2	3
2	2	2	1	2	2	2	2	1	2	2	2	1
2	4	1	2	1	4	2	3	1	3	3	4	3
2	2	2	0	2	2	2	2	2	0	1	2	2
2	0	2	2	3	1	3	2	2	2	2	2	3
0	0	1	1	0	0	1	1	1	0	1	1	1
0	1	2	1	3	2	2	0	2	1	1	1	1
3	2	2	4	4	2	1	2	2	3	2	2	1
2	1	2	2	2	3	3	2	3	2	2	2	2
2	3	2	3	1	4	2	3	3	4	2	1	2
2	2	3	2	2	2	2	2	3	3	3	1	2
2	2	2	3	2	2	2	2	1	2	2	2	2
3	2	2	2	3	2	2	1	1	2	2	3	2
2	2	2	2	2	2	2	1	2	2	2	0	2
2	1	0	1	1	0	2	2	0	1	2	0	2
2	1	1	1	3	0	2	2	0	1	1	2	2
2	2	2	3	2	2	2	3	2	2	2	1	2
2	3	2	4	2	3	3	4	2	4	4	2	2
2	1	3	2	0	2	2	2	1	2	2	2	1
4	4	2	2	1	3	2	4	2	2	2	3	2
1	2	0	3	2	1	0	1	1	1	2	2	0
4	2	2	2	2	3	2	2	2	2	3	3	2
2	2	1	2	2	1	2	1	3	3	2	1	1
2	2	1	2	1	2	0	1	1	2	1	0	1
2	2	2	3	2	0	1	2	4	2	2	2	2
3	2	3	2	2	3	1	3	2	1	1	3	1
4	1	3	2	4	2	3	3	2	1	2	1	3
3	2	3	3	3	1	2	1	2	1	2	1	4
2	1	2	1	1	2	0	2	2	2	2	3	2
2	3	2	3	2	2	3	2	3	2	3	2	4
2	2	2	2	3	2	2	2	3	3	2	4	2
2	1	2	2	2	2	3	1	2	1	2	1	3
2	3	3	1	1	1	1	0	1	3	1	2	0
2	2	1	2	2	3	2	3	2	3	0	0	1
1	2	2	2	2	2	1	1	2	0	2	2	1
3	2	2	0	4	1	3	0	2	0	2	1	3
3	4	3	3	2	3	3	4	2	3	2	4	2
2	3	3	2	2	1	3	2	3	1	2	2	1
1	1	1	1	0	2	2	2	0	0	2	0	1
2	2	2	2	3	2	2	3	1	2	1	3	2
1	2	2	2	2	2	2	1	2	1	3	3	2
1	1	4	2	4	0	2	2	1	1	3	1	4
2	2	3	0	1	2	2	2	2	2	2	3	1
2	3	2	3	3	3	3	3	1	2	0	3	3
4	2	4	2	2	2	3	3	2	2	2	2	2
2	1	2	3	2	3	3	2	3	2	1	2	2
0	2	0	1	0	0	1	1	0	2	1	0	3
2	3	2	2	4	1	2	1	1	2	1	3	3
4	2	3	0	2	1	2	1	2	2	2	1	3
2	2	4	3	3	2	2	3	2	3	3	3	4
1	0	2	0	0	0	1	0	0	1	1	0	0
1	2	3	2	2	2	2	4	2	3	2	4	2
1	2	1	4	2	2	2	2	3	3	3	2	2
2	1	2	2	2	1	2	1	3	1	3	1	2
2	2	3	2	4	3	3	2	2	3	2	2	1
2	3	1	3	1	3	0	2	2	3	3	2	1
2	2	2	3	4	3	4	2	3	1	2	3	2
1	2	2	2	1	2	0	2	1	1	1	1	2
3	3	1	2	2	2	4	3	2	3	2	2	1
2	3	3	2	2	1	2	1	2	2	3	2	2
4	2	4	4	2	4	3	2	2	3	3	3	2
3	3	3	3	2	2	3	2	4	2	4	2	2
2	3	1	3	2	3	3	2	1	1	3	2	3
0	3	2	2	1	2	2	2	3	3	2	3	0
1	3	2	2	4	3	1	3	2	3	3	4	3
3	3	2	3	2	3	3	4	3	4	3	4	1
2	2	2	3	2	2	1	2	2	4	0	2	2
2	1	1	2	2	1	1	0	0	2	3	1	1
2	2	2	1	1	0	3	2	2	1	1	2	3
1	1	2	2	1	1	2	1	1	1	0	1	1
2	2	3	2	2	1	1	2	3	2	2	3	0
1	2	0	1	2	0	1	3	1	2	2	1	2
3	1	3	2	2	1	2	1	2	1	2	2	2
3	2	2	3	3	1	4	1	2	1	3	2	3
1	2	2	1	1	1	3	2	2	2	2	0	1
2	2	3	1	2	1	0	2	2	2	2	0	2
2	1	1	1	2	1	0	0	0	2	2	2	2
2	4	1	4	4	4	2	4	3	3	4	2	4
3	3	4	3	3	4	3	4	3	2	3	3	2
1	2	2	2	2	2	2	2	2	1	2	2	2
2	1	3	2	3	2	3	2	3	1	3	4	3
3	2	2	2	1	2	2	3	3	3	2	3	2
1	3	2	4	4	3	2	3	2	2	2	3	2
1	0	1	1	1	1	1	1	2	1	2	1	1
3	2	1	2	3	1	2	1	2	2	2	2	3
2	0	0	0	2	1	1	2	0	2	2	1	4
0	0	2	0	2	0	1	1	1	1	0	0	2
2	3	2	1	2	4	2	2	4	1	1	3	2
3	2	3	0	3	1	2	2	2	2	2	2	3
4	2	2	2	3	0	3	2	3	2	4	2	3
0	2	1	1	1	1	1	1	1	2	2	1	1
3	2	2	4	3	0	2	2	2	3	3	2	2
0	2	4	3	2	4	2	3	2	2	3	2	2
3	1	3	0	2	2	2	1	2	0	2	1	3
2	3	3	3	2	1	1	4	3	1	0	2	2
2	3	4	3	1	3	3	4	3	3	3	3	3
2	3	2	2	2	3	2	4	2	4	1	3	1
2	4	2	4	2	3	3	4	3	4	4	3	2
2	0	0	0	0	2	1	2	0	1	2	2	2
3	2	2	2	2	3	1	4	2	2	2	1	2
1	2	2	3	4	3	2	2	2	1	3	3	3
1	2	2	1	2	1	0	2	2	2	1	2	1
1	3	0	1	2	1	3	2	2	1	1	0	2
2	2	1	2	2	1	2	4	2	2	3	3	2
2	1	2	2	2	2	1	2	1	2	0	2	2
3	2	1	2	1	2	2	3	1	2	3	2	1
3	2	2	2	2	4	3	3	2	4	4	2	2
2	2	2	2	1	2	1	3	2	2	1	2	1
2	2	2	3	1	2	2	2	2	2	1	2	2
2	2	3	3	2	2	2	3	3	3	2	2	2
3	4	4	4	2	2	4	4	4	2	3	4	2
2	4	3	4	2	2	4	3	2	3	3	2	2
2	0	1	1	2	2	2	1	3	0	2	0	2
2	1	2	0	2	2	2	2	2	2	3	1	2
2	2	1	2	1	1	2	2	1	2	0	2	2
0	3	2	2	1	1	1	4	2	2	2	2	1
3	2	3	3	2	2	3	3	3	2	3	4	1
2	2	2	2	2	1	0	2	2	2	1	2	2
2	3	2	3	4	2	3	3	4	3	2	2	4
3	1	2	2	1	2	2	2	1	2	2	3	1
3	3	2	3	2	4	2	3	2	4	2	4	3
2	1	3	0	4	3	2	3	2	2	1	2	2
1	0	3	0	2	2	2	3	4	1	1	1	3
3	2	1	1	2	1	2	2	2	1	2	2	2
2	4	2	2	1	2	1	2	2	4	4	2	3
2	3	2	2	2	2	2	2	3	1	1	2	2
1	2	2	2	3	1	2	2	3	3	2	0	3
2	3	3	4	2	3	4	3	3	4	2	3	1
2	2	2	2	1	3	2	0	1	0	2	2	2
1	1	1	0	2	1	0	2	1	2	1	1	1
3	2	2	2	3	1	3	3	2	2	1	2	2
0	2	3	2	0	1	2	2	2	2	2	3	3
3	2	2	2	1	2	2	2	1	1	2	0	1
3	1	3	3	3	2	4	2	3	3	3	2	3
2	3	1	4	1	3	2	3	1	4	3	2	3
2	0	1	0	2	0	1	2	3	0	3	1	2
2	4	3	3	2	2	3	3	3	4	0	2	4
2	2	1	2	2	3	3	2	2	2	2	3	2
2	3	3	3	2	2	2	2	3	4	2	2	2
3	1	2	1	1	1	1	0	2	1	2	0	1
1	2	2	3	3	3	2	1	2	1	2	2	3
1	2	2	2	2	2	3	1	3	2	1	1	2
2	2	1	2	3	2	2	2	1	3	3	2	0
2	2	1	3	2	3	2	4	2	2	1	1	2
2	2	1	1	1	1	1	1	2	3	1	2	1
2	2	3	2	3	2	4	1	3	1	2	1	3
2	2	4	0	3	1	2	3	2	1	2	0	3
2	1	3	2	2	1	2	1	2	2	2	2	2
2	0	2	2	2	2	2	2	4	2	1	2	2
2	1	3	1	2	2	3	2	4	2	3	2	2
2	2	3	2	1	1	2	2	1	2	1	2	2
2	2	2	4	2	0	1	0	4	2	2	2	2
3	4	2	3	3	3	3	4	3	2	4	1	3
3	2	0	2	2	0	1	0	1	1	2	1	2
2	2	1	3	0	3	2	4	2	1	1	2	2
2	1	1	0	2	1	2	0	3	2	3	0	2
2	1	2	1	2	2	2	2	3	1	1	3	1
3	1	4	2	3	1	4	0	2	1	2	0	3
2	2	3	2	3	2	1	3	1	2	2	2	1
2	0	2	1	1	0	2	1	1	0	1	2	2
1	3	1	2	2	2	1	3	2	3	3	2	3
2	3	2	1	3	2	1	0	3	1	2	1	2
4	2	3	0	2	2	2	2	3	2	2	2	1
2	1	1	2	2	0	2	0	2	2	2	2	1
2	0	3	3	2	2	2	2	2	2	2	1	2
2	3	3	2	4	2	3	2	4	2	3	3	3
2	4	2	4	2	4	3	4	2	4	2	3	1
2	2	2	2	2	2	3	0	2	2	3	1	3
2	3	2	0	3	1	2	3	1	3	1	2	1
2	2	2	2	2	2	2	2	3	3	1	3	2
2	2	2	2	3	2	2	2	2	3	2	3	3
3	1	1	1	2	1	2	1	2	2	2	0	2
3	2	2	2	4	1	2	1	2	1	2	3	2
1	2	1	3	1	2	3	3	1	2	1	2	0
3	4	2	4	2	3	3	4	2	3	4	4	3
1	1	3	2	1	0	0	1	1	2	1	2	2
0	2	2	1	1	2	1	1	2	3	2	2	1
3	2	2	4	4	2	3	3	2	3	3	3	2
2	1	3	2	1	3	1	2	1	0	3	2	2
3	2	2	0	3	3	3	2	2	3	2	2	2
4	3	1	2	3	1	1	3	2	2	2	3	4
3	3	2	2	3	3	4	3	2	3	3	3	3
3	2	2	0	3	2	1	2	2	2	2	2	3
1	2	3	3	1	3	2	2	2	3	1	2	0
2	2	3	1	1	1	2	1	1	2	2	2	1
1	2	1	2	1	1	2	2	1	0	0	2	1
2	2	4	3	2	3	2	2	3	2	2	2	4
3	2	2	2	4	2	2	2	3	1	3	2	3
1	3	1	2	0	2	0	2	0	4	3	1	2
2	0	2	1	2	0	2	1	3	1	1	1	0
3	2	4	3	4	2	3	1	4	3	3	1	3
2	1	0	2	2	3	1	4	2	2	2	2	0
2	1	0	2	3	2	3	2	2	1	2	2	2
2	2	2	1	1	2	2	2	3	2	2	2	2
4	2	3	2	2	1	3	2	2	1	1	1	3
1	2	2	3	2	3	2	2	2	3	3	2	2
1	2	2	2	1	1	2	2	2	1	1	4	1
2	3	2	4	3	3	2	4	3	4	2	3	2
1	3	0	1	2	2	4	3	2	1	3	2	3
1	2	3	3	3	3	3	2	2	3	2	2	3
3	1	1	1	2	2	2	2	2	2	3	3	3
1	3	3	1	3	1	1	3	2	1	1	2	3
3	2	3	3	2	4	3	4	2	2	1	4	2
3	1	2	0	1	0	2	1	2	2	2	2	2
3	3	3	1	4	1	2	2	3	1	4	2	4
2	0	2	3	2	1	2	2	2	2	2	2	1
2	2	2	2	2	1	2	2	1	3	3	2	3
1	0	3	0	2	1	1	1	2	0	2	1	1
2	4	3	3	3	3	2	4	1	3	3	3	3
2	2	3	2	3	1	4	1	2	1	1	1	3
3	3	2	2	2	2	3	3	2	3	1	4	3
1	2	2	1	2	1	3	2	2	1	0	3	3
1	2	2	3	2	2	2	3	3	3	2	2	2
2	1	2	3	1	2	2	1	2	1	2	2	2
1	0	1	1	2	2	1	1	2	2	4	2	2
2	2	2	3	1	2	0	2	3	3	2	2	1
2	3	2	2	2	2	2	3	2	4	3	3	4
2	3	2	2	2	2	3	3	2	1	1	3	2
3	4	2	3	3	2	2	4	2	4	1	4	2
2	1	1	2	1	2	1	1	0	2	0	1	1
2	0	2	2	2	1	2	2	2	1	1	1	3
2	4	1	3	2	2	3	2	0	2	2	2	1
2	2	2	2	0	1	2	1	0	0	2	2	1
2	2	2	0	3	3	2	1	2	2	4	2	2
2	2	3	4	2	1	2	3	1	2	2	2	3
2	2	4	1	2	0	2	2	3	2	3	2	4
3	2	2	4	2	1	1	3	2	2	1	2	2
2	2	2	3	2	1	2	1	2	3	2	3	0
2	2	1	2	4	3	4	2	2	3	3	2	2
1	3	4	2	2	2	2	1	2	1	3	2	3
4	2	2	3	3	3	2	2	2	3	3	4	3
2	3	1	1	2	1	2	0	3	1	3	2	1
2	2	3	3	3	4	3	3	3	3	3	2	2
2	2	2	3	1	3	2	3	3	3	2	4	2
2	0	0	0	3	2	1	0	2	1	1	1	2
4	2	3	3	2	3	4	3	2	2	2	2	1
2	0	2	1	2	1	1	1	3	1	1	2	2
1	2	2	3	2	4	2	3	3	3	1	3	2
2	2	2	3	0	2	2	3	1	4	1	2	0
1	2	2	1	1	2	1	2	2	1	1	2	1
2	3	2	2	2	1	2	1	2	1	2	2	2
3	3	2	2	2	3	1	2	2	2	1	4	2
2	2	1	1	2	2	1	2	1	3	3	1	2
3	2	3	3	3	4	3	2	2	3	2	3	2
3	3	3	3	3	4	2	2	2	3	2	4	3
2	4	3	4	3	3	4	3	2	3	2	3	3
3	0	2	1	3	1	2	1	2	1	2	0	3
1	2	2	1	1	1	2	1	2	1	2	0	0
1	3	2	2	2	1	2	2	2	2	2	1	2
0	3	1	4	2	2	2	3	2	4	3	3	2
2	4	2	4	3	3	2	3	2	4	3	3	2
2	2	3	3	2	3	4	4	4	1	4	2	3
3	2	2	1	2	2	2	2	2	2	2	2	2
3	1	2	3	2	2	3	2	2	2	1	2	2
2	3	1	3	2	2	3	3	1	1	3	2	0
2	4	2	2	3	2	2	2	4	2	1	4	2
2	1	2	0	2	1	1	1	1	2	2	2	1
2	3	1	3	2	2	3	4	2	3	3	4	1
3	3	4	2	2	3	2	3	2	3	3	2	2
2	3	2	1	1	0	3	2	2	1	0	2	3
1	1	3	2	2	2	2	1	1	2	2	0	2
2	3	3	1	2	3	1	2	4	4	3	3	3
2	2	2	1	2	0	1	0	2	1	0	1	1
0	2	2	3	2	3	2	1	1	3	1	2	2
3	2	3	1	0	1	2	2	1	3	2	2	2
2	3	2	2	1	2	2	2	3	3	2	2	2
3	1	2	1	2	3	2	2	3	0	4	1	2
2	3	2	1	3	3	3	1	2	4	2	3	3
1	1	1	2	2	0	2	2	2	1	2	1	2
1	1	2	2	2	4	1	1	2	1	1	0	1
3	3	1	2	2	2	1	3	1	2	3	3	2
2	1	1	1	0	0	2	0	1	2	1	2	2
3	0	3	0	2	1	3	1	2	1	2	1	3
2	1	2	0	2	0	2	2	3	1	3	0	2
2	1	1	1	2	3	1	2	1	0	0	2	2
2	3	2	4	3	4	2	3	3	4	4	3	2
1	0	2	2	1	1	1	1	1	1	1	0	0
2	1	3	2	2	1	2	2	3	1	1	2	2
1	1	0	2	2	1	2	1	2	2	1	2	1
2	2	2	3	2	3	2	4	1	2	1	2	2
3	2	1	1	1	3	2	1	2	2	1	1	1
3	4	3	3	2	4	1	3	1	3	2	4	1
2	2	0	2	2	1	0	2	1	2	0	1	2
2	2	2	3	2	3	1	3	1	2	1	2	2
3	0	3	2	1	2	2	2	1	1	2	1	1
2	0	2	3	2	4	3	2	2	2	4	1	1
1	2	1	2	2	3	1	2	2	3	2	3	1
2	2	2	2	4	1	3	2	2	2	3	2	3
3	3	3	2	2	1	2	2	1	2	3	1	2
0	2	1	1	2	2	2	1	3	2	2	2	1
2	2	2	2	2	4	3	3	2	3	3	4	3
2	4	2	4	1	3	2	3	2	2	1	2	3
3	2	3	2	3	3	3	1	2	3	2	2	2
2	1	2	3	3	2	4	2	4	2	3	3	2
3	2	1	3	1	2	2	2	1	3	3	2	0
2	1	2	2	1	2	2	1	2	0	2	2	1
2	3	2	2	3	3	2	3	2	2	3	4	3
2	2	2	2	2	2	2	1	2	1	2	3	2
2	3	3	1	2	3	2	2	3	2	3	2	3
2	2	2	2	2	2	2	1	1	2	1	2	2
3	3	2	2	1	2	2	2	1	2	3	1	1
2	2	3	1	2	2	2	3	3	3	2	2	3
2	3	3	2	1	3	2	3	3	4	0	2	1
2	2	2	0	1	2	1	0	3	0	2	1	1
3	0	2	2	2	1	2	2	2	0	2	3	2
2	3	2	1	0	2	1	2	1	2	2	1	2
1	2	2	3	2	2	2	3	2	1	2	2	2
3	2	1	0	1	0	2	1	1	0	1	2	2
1	2	1	3	3	2	2	2	2	3	3	3	1
2	1	2	4	1	2	2	3	2	2	1	2	2
1	1	2	1	2	1	2	1	2	0	2	0	1
2	2	3	2	1	0	1	2	0	0	1	2	3
2	3	3	3	3	3	3	2	3	2	1	1	3
1	2	1	2	2	1	2	2	0	3	3	2	2
0	2	1	1	2	0	1	1	2	2	2	2	2
1	4	3	2	3	2	2	3	2	2	2	3	2
1	2	2	4	2	2	2	3	2	2	2	3	2
2	4	3	3	2	2	3	2	4	2	2	3	2
2	3	2	3	4	2	3	2	3	2	3	2	2
2	1	2	1	3	1	2	0	2	1	2	1	2
4	2	3	1	2	1	2	0	2	0	1	2	1
2	4	3	2	3	3	2	4	3	4	2	2	3
2	1	2	1	1	2	2	1	2	2	2	0	0
4	3	3	2	2	1	2	2	2	2	2	3	1
2	2	1	0	1	0	1	1	2	1	0	1	1
3	1	2	2	2	1	3	2	2	2	2	2	2
2	2	3	2	2	2	3	3	2	2	3	1	4
1	3	1	2	2	2	1	4	2	3	2	4	2
1	2	2	2	3	3	2	2	4	2	2	2	2
1	2	2	2	2	3	2	4	2	3	1	3	3
1	2	2	3	0	2	1	2	2	2	1	2	0
3	3	2	1	3	3	3	3	2	4	4	3	2
1	3	2	3	3	1	2	3	1	2	2	4	2
2	3	1	2	0	3	2	4	1	2	2	3	1
3	2	1	2	2	1	2	3	1	1	3	1	2
2	2	2	2	0	1	2	2	1	3	1	3	4
3	2	1	1	0	3	0	1	2	2	0	1	0
1	3	2	2	2	1	2	1	1	4	4	2	2
1	3	3	3	1	2	2	2	3	2	2	2	1
0	1	2	2	1	1	1	2	3	2	0	1	1
2	4	2	2	2	3	2	3	2	2	2	1	2
2	3	3	4	2	3	2	3	4	3	3	3	2
0	0	1	1	2	1	1	1	2	1	1	3	2
3	3	2	2	1	2	2	2	2	2	2	2	2
0	3	2	2	2	2	2	2	2	1	2	3	2
3	4	3	3	3	4	1	4	2	2	3	2	3
3	2	2	2	2	2	1	2	2	2	1	1	2
0	1	2	1	1	2	0	0	0	2	3	1	0
3	3	3	2	2	2	2	3	1	1	2	1	2
3	1	2	1	3	2	1	2	2	2	2	2	2
2	1	1	3	2	2	2	2	1	2	3	2	2
2	2	2	3	1	3	3	2	2	3	2	2	3
4	2	1	2	2	2	2	2	2	1	3	3	2
3	3	1	3	1	2	2	3	2	4	2	4	4
2	2	3	4	3	4	1	4	2	2	1	1	2
3	3	2	2	1	1	2	3	2	2	3	3	2
4	4	4	3	2	3	2	1	2	2	3	2	3
2	1	3	3	3	2	3	3	3	2	3	2	3
2	3	0	3	2	2	2	4	0	3	2	2	3
3	2	4	2	4	4	2	3	4	1	4	2	3
2	4	3	3	2	2	3	3	3	4	4	4	4
1	2	2	4	2	1	3	1	1	2	2	2	2
3	2	2	1	2	0	2	2	2	1	1	1	2

## Sheet: 4Equal0
2	1	2	2	2	2	1	3	2	3	1	2	2
3	2	1	3	1	3	2	2	2	3	2	4	3
1	2	2	2	0	2	2	2	2	2	1	1	0
2	2	2	3	1	2	2	1	2	2	1	3	1
2	3	3	2	2	3	2	2	3	2	2	3	2
3	2	2	1	2	1	1	2	3	0	2	2	2
1	2	3	3	2	2	3	2	3	3	2	2	2
2	3	1	0	1	2	1	3	1	2	1	1	1
2	2	1	3	1	3	3	2	1	2	3	3	3
3	1	4	2	2	2	4	2	3	3	3	2	4
4	2	2	1	1	2	1	3	1	2	1	2	2
2	2	2	3	2	2	2	3	3	2	1	3	2
3	2	2	1	2	2	3	2	3	2	1	1	3
2	3	1	2	1	2	1	2	2	2	1	3	1
1	2	2	2	1	3	2	2	0	1	1	2	1
2	1	2	2	3	4	2	3	2	2	2	1	2
1	3	2	2	1	3	0	2	1	2	2	2	0
2	3	1	2	3	3	1	2	3	2	3	2	2
4	2	2	2	3	2	2	2	2	4	0	2	2
2	2	2	1	0	3	2	2	1	2	3	4	2
2	3	0	2	1	1	1	2	0	2	2	1	2
2	3	2	1	2	2	3	1	2	2	2	2	4
1	2	2	3	2	2	3	2	2	3	2	2	4
2	3	4	2	2	3	2	3	3	2	2	1	2
2	2	4	2	3	2	2	2	4	1	2	2	3
2	2	2	3	2	3	2	3	3	1	3	2	2
1	3	3	2	2	3	2	3	2	2	2	2	2
3	3	3	2	1	2	2	3	3	2	2	1	3
1	2	0	2	1	2	0	2	0	3	1	2	1
1	3	3	0	1	3	1	2	1	1	1	2	1
3	2	3	1	3	2	4	2	4	4	3	1	2
2	1	3	2	2	1	2	2	4	3	1	2	1
3	1	4	2	4	2	2	2	3	2	3	2	3
3	2	3	3	3	1	2	1	2	1	4	3	2
2	2	1	2	1	3	2	2	3	2	2	2	2
2	1	2	3	1	2	3	1	2	2	1	3	1
2	2	4	1	2	1	2	1	3	2	2	2	2
3	2	2	2	3	3	3	2	2	2	3	3	2
2	2	4	2	3	2	1	2	3	4	3	0	2
3	2	2	2	2	3	4	2	2	1	4	2	4
2	3	1	3	1	3	0	2	1	2	3	3	3
4	1	3	1	3	1	3	2	2	3	2	1	3
2	2	2	2	1	4	2	2	2	1	1	2	3
1	1	1	3	0	2	2	3	1	3	1	2	2
2	2	2	1	2	3	2	2	2	2	1	1	1
3	3	2	2	1	3	2	2	1	2	1	3	1
2	3	4	4	3	2	2	1	3	2	2	1	4
2	4	2	1	3	3	2	2	3	2	3	0	2
2	2	3	3	3	1	2	1	3	1	2	2	2
3	1	4	1	2	1	2	1	1	3	1	3	2
3	2	3	2	2	2	3	3	2	2	3	2	1
3	2	3	0	3	2	2	4	4	2	2	3	2
1	1	2	2	3	2	4	3	2	3	1	2	2
3	2	3	2	4	2	1	3	1	2	2	1	3
2	3	2	1	4	1	2	2	4	2	1	2	3
1	3	1	2	2	3	1	2	2	2	0	1	1
4	2	3	1	3	3	3	2	2	3	4	3	3
2	2	1	2	0	2	1	3	1	1	1	1	2
1	3	3	2	2	3	3	3	2	2	2	3	1
2	1	3	2	2	2	0	1	3	3	1	2	1
1	1	1	2	1	0	3	2	2	2	2	2	2
2	2	1	1	3	1	1	3	0	2	1	1	2
2	2	2	3	3	2	4	2	3	1	3	4	2
0	2	0	1	0	3	0	2	1	2	2	1	0
2	3	1	3	1	3	2	2	1	1	2	3	2
4	3	3	1	3	2	2	2	3	2	2	2	2
2	3	3	2	1	1	2	3	0	2	3	3	1
2	2	2	2	1	2	1	2	3	4	2	1	2
3	2	2	2	4	2	3	3	2	2	3	2	4
2	1	3	3	2	1	3	2	2	3	2	0	2
3	2	3	2	3	1	2	3	2	1	2	2	2
1	1	1	3	3	2	2	1	2	3	2	3	2
4	2	2	1	2	1	2	2	2	2	1	2	1
1	3	2	2	3	2	1	2	2	2	1	2	2
1	2	1	2	2	4	2	1	2	1	2	2	2
3	2	1	2	3	1	4	2	2	2	3	2	2
1	2	1	2	1	2	2	1	1	2	3	2	3
2	2	1	2	2	2	1	3	3	1	2	2	2
2	2	0	2	1	3	2	2	0	1	1	2	1
2	3	2	1	2	2	1	2	3	2	2	3	2
2	2	1	3	1	2	2	2	1	4	2	1	3
2	1	1	1	1	1	2	4	3	3	0	3	3
3	2	1	2	2	1	2	2	2	2	3	2	4
2	3	2	3	1	2	2	3	2	1	0	2	0
3	1	4	1	3	3	2	3	3	3	3	4	2
3	1	2	2	2	2	3	2	1	2	3	1	2
1	2	1	1	1	2	1	2	1	1	2	3	1
2	3	2	2	3	3	2	3	3	2	3	1	2
3	2	2	1	2	3	2	1	3	2	2	2	1
3	3	3	2	1	3	1	2	3	2	2	2	2
2	3	1	4	2	3	3	3	2	2	2	2	1
2	2	2	2	0	2	2	2	2	2	2	2	2
1	1	1	2	1	2	4	3	1	3	2	3	3
2	2	2	3	3	2	3	2	3	1	2	0	2
2	2	2	2	3	2	2	3	3	2	3	2	2
1	1	2	3	3	2	2	1	2	3	3	3	3
0	4	1	1	1	1	1	2	2	2	0	2	0
2	2	1	2	1	1	0	4	3	2	1	3	2
2	2	2	3	3	1	3	2	0	1	3	3	3
2	3	2	1	3	2	3	3	2	2	3	1	3
2	2	1	2	3	2	2	3	1	2	2	2	3
2	1	3	3	3	1	3	1	2	3	2	0	2
3	2	3	2	3	1	2	3	2	1	2	2	2
1	1	2	3	3	2	2	1	4	3	3	2	3
1	1	2	2	2	2	0	1	2	3	0	2	0
2	2	1	3	2	3	1	1	1	1	3	3	1
3	2	3	1	1	2	2	2	0	1	1	1	3
3	1	2	2	1	2	3	3	3	3	2	2	3
0	2	0	4	0	2	0	1	0	1	2	2	0
2	3	1	2	2	2	2	2	3	2	2	3	2
2	2	2	2	2	3	3	2	1	1	2	2	2
2	4	2	2	2	3	2	1	3	3	3	0	3
2	3	3	3	3	1	2	1	3	1	2	2	2
4	2	2	1	1	1	2	1	1	0	1	3	1
4	2	3	2	2	3	3	4	2	3	2	1	3
2	1	2	1	2	3	1	1	4	2	1	3	2
3	2	0	2	3	1	2	3	3	2	2	1	2
1	4	3	3	2	3	2	2	2	2	3	2	2
2	3	2	1	4	2	3	2	3	2	3	2	2
3	2	3	3	4	2	2	3	1	2	2	2	2
3	3	3	2	2	2	1	1	3	2	2	2	1
1	2	0	1	0	3	2	2	2	1	2	4	1
2	3	2	3	3	2	3	2	3	4	1	2	3
3	2	2	1	1	2	3	2	3	2	3	4	3
2	1	1	1	1	1	2	2	1	2	2	1	3
1	2	1	3	2	1	2	2	2	4	0	2	1
1	1	3	1	1	0	2	2	1	3	2	1	3
0	1	0	3	2	1	1	1	2	3	1	2	1
3	2	3	2	3	2	2	1	3	1	2	2	2
2	1	1	3	2	2	0	2	0	2	1	3	2
3	1	3	1	2	2	4	1	2	3	1	1	2
3	0	2	2	2	3	3	0	2	2	2	2	2
3	3	2	2	1	2	2	1	2	2	3	2	1
2	3	1	2	1	2	2	2	2	2	2	2	2
0	2	2	3	2	2	2	2	3	3	2	2	1
3	2	4	1	3	2	2	3	3	2	2	1	2
3	0	3	2	3	1	2	2	4	2	2	2	2
1	2	2	2	2	2	2	1	2	1	3	2	1
2	2	2	2	4	3	3	1	3	1	3	2	3
2	3	2	1	0	3	3	2	1	2	1	2	2
2	3	2	3	2	2	2	2	2	2	2	2	2
1	2	1	1	1	1	0	1	1	2	2	2	1
2	1	2	3	2	2	1	3	3	2	1	3	2
1	2	1	1	4	3	0	1	1	2	2	3	2
2	2	0	2	0	2	1	3	0	3	0	2	1
2	2	3	2	2	2	3	2	2	2	2	2	2
2	2	3	2	2	2	3	3	2	1	2	2	4
3	3	3	3	2	2	3	3	4	2	4	1	3
1	2	0	3	2	2	2	2	1	2	1	1	1
3	2	2	2	2	2	2	2	2	2	1	2	2
2	1	3	2	1	2	2	2	1	3	2	1	3
2	1	2	2	3	4	2	1	3	3	3	2	2
2	2	1	3	2	2	2	3	1	2	2	2	2
2	1	3	0	3	2	2	2	4	3	2	3	3
3	2	3	2	2	2	2	2	0	1	3	2	3
2	2	2	2	1	1	3	2	4	2	3	0	3
1	2	2	1	2	1	1	2	0	2	0	2	1
3	3	3	2	1	2	2	1	3	2	2	2	3
3	2	2	1	3	2	3	2	3	3	3	1	2
3	2	1	3	1	2	0	1	1	2	2	3	0
2	4	2	2	2	1	2	2	2	2	1	2	1
2	1	3	2	3	2	1	2	2	2	2	3	2
1	1	0	2	1	3	1	2	1	3	0	1	1
2	4	2	2	2	3	3	2	1	1	2	2	2
3	2	4	3	2	3	2	2	3	1	2	4	2
2	2	1	1	2	2	2	2	2	2	2	1	1
0	2	2	3	2	2	3	2	2	3	2	3	1
2	2	2	1	1	3	2	2	3	1	3	1	3
3	2	3	3	3	2	2	3	1	3	2	3	2
3	1	2	1	2	1	2	3	2	2	1	1	2
2	2	2	2	2	2	1	3	1	2	1	2	2
3	1	2	2	1	1	0	3	2	3	2	2	0
1	2	1	2	1	2	3	3	1	3	0	2	2
2	2	1	1	2	2	1	2	2	1	2	1	2
3	2	2	2	3	3	3	0	4	2	2	2	3
1	3	1	1	0	3	1	1	2	2	2	3	2
2	2	3	3	3	1	2	3	3	4	3	2	2
3	1	3	1	1	2	2	0	4	3	1	3	3
3	2	3	2	2	2	3	3	3	2	2	2	4
2	2	2	4	3	2	2	2	3	1	1	2	2
2	2	2	1	2	2	2	2	3	2	1	4	1
2	2	3	2	3	1	1	3	2	2	2	2	2
3	2	2	2	2	2	4	3	4	1	3	2	2
2	3	3	3	2	2	2	3	1	2	2	1	2
2	2	3	2	2	2	2	1	2	4	2	3	2
4	2	2	2	3	2	3	2	2	1	2	1	3
2	3	3	0	2	2	3	3	3	2	2	2	1
2	2	2	2	0	2	2	1	2	2	1	0	1
2	2	1	1	1	1	2	3	1	2	2	2	2
2	2	2	3	2	2	2	2	2	0	1	3	2
2	1	3	2	1	1	1	2	1	3	1	2	0
1	2	2	3	3	2	2	1	2	3	2	3	1
2	3	2	2	2	2	2	3	0	4	1	2	1
3	2	2	1	2	2	2	2	2	2	1	1	2
3	3	4	2	2	2	3	3	4	2	2	3	2
2	2	2	4	2	2	2	2	3	2	3	1	2
3	2	2	1	3	2	3	3	2	2	3	2	3
3	1	2	3	2	2	3	2	1	3	3	3	2
3	2	2	2	2	1	2	2	2	1	2	2	0
1	1	2	2	3	2	3	2	4	3	2	2	3
2	1	3	2	3	2	2	1	3	2	2	2	2
2	3	1	3	4	3	1	2	1	2	2	3	2
2	2	2	1	0	2	1	2	0	1	1	1	2
3	1	3	2	2	0	4	3	2	3	2	2	2
1	2	2	2	2	2	3	1	2	2	3	2	4
2	3	2	2	2	3	2	1	2	2	2	2	2
2	2	4	3	3	2	2	2	3	2	3	2	2
2	3	2	1	1	2	2	1	3	3	3	2	3
1	3	1	2	1	2	3	2	1	2	2	2	3
3	2	2	1	1	1	2	2	0	3	1	3	4
4	2	3	3	2	2	3	3	3	2	3	2	2
1	3	2	3	1	2	2	3	2	2	3	2	2
1	2	2	1	1	2	2	1	1	2	4	2	0
2	4	2	2	2	2	1	2	3	2	2	1	1
2	2	1	2	2	2	3	2	3	1	0	2	2
2	2	2	3	1	3	2	3	1	2	2	2	2
2	4	3	2	1	2	1	1	2	2	2	2	1
2	3	1	3	2	3	1	2	2	2	2	2	2
2	2	2	0	3	2	2	2	3	0	1	3	2
3	2	3	2	1	2	2	1	3	2	2	0	3
1	1	2	2	2	2	3	3	2	3	2	2	3
2	2	2	3	2	2	2	2	2	0	1	3	2
3	1	3	1	2	1	3	2	3	2	3	1	2
2	2	3	3	4	2	4	1	4	3	4	2	4
3	2	3	2	3	2	4	1	3	2	3	2	3
2	2	2	3	2	1	1	1	1	2	3	3	1
3	2	2	1	0	2	2	2	1	2	1	2	0
2	2	2	2	1	2	2	0	2	2	1	3	1
2	3	3	4	2	0	2	2	3	2	2	2	2
1	3	1	2	2	2	2	2	1	2	2	2	2
4	2	3	2	2	1	2	2	3	2	4	2	2
1	1	1	2	1	1	1	2	3	3	1	2	1
3	1	3	2	3	2	2	3	4	3	2	2	2
2	2	1	3	2	4	1	1	1	2	3	3	2
1	2	2	2	0	4	2	2	0	1	1	1	2
4	1	3	2	2	2	4	3	2	3	2	2	4
0	1	1	2	1	2	2	1	1	2	3	2	2
1	2	3	3	3	3	3	3	2	2	2	2	3
3	2	2	2	2	3	2	1	2	2	2	2	3
4	0	2	2	3	3	2	1	3	2	3	2	3
3	2	3	3	3	2	2	0	2	1	2	2	2
3	1	3	1	1	2	2	2	2	3	2	3	3
2	2	2	2	1	2	2	3	1	2	2	1	3
1	2	1	4	2	1	1	2	1	1	1	2	1
3	2	3	1	2	3	2	3	3	3	2	2	2
3	1	2	2	2	4	3	2	3	3	4	2	2
2	2	1	2	1	2	2	2	1	1	2	3	1
1	3	2	2	2	3	2	3	2	2	2	1	2
2	1	2	2	2	2	2	2	3	2	4	1	4
2	2	3	1	3	2	2	2	1	2	1	2	1
2	2	1	3	1	2	2	2	2	2	3	2	1
2	2	3	1	3	2	2	2	2	2	1	3	2
1	0	2	2	2	2	3	1	2	1	4	2	3
2	2	3	2	1	2	2	0	1	2	3	2	3
1	1	1	3	2	2	2	2	2	2	2	0	1
2	3	4	2	3	2	2	3	2	2	2	2	2
2	2	3	2	3	2	3	0	3	1	2	2	2
3	2	2	1	2	2	2	3	2	4	2	1	0
2	3	4	2	2	2	2	3	2	2	2	2	2
2	3	1	1	3	2	2	3	2	2	2	1	3
3	2	2	2	2	2	1	3	2	3	2	3	3
2	2	3	4	1	1	3	1	2	3	2	1	2
4	2	4	1	3	1	4	2	3	2	3	2	2
1	2	1	3	2	2	1	1	2	2	2	3	1
2	1	3	2	2	2	1	2	3	3	1	2	1
2	4	2	3	3	2	1	2	2	2	1	2	2
2	2	2	2	2	0	2	1	2	1	3	2	2
2	1	3	3	2	3	3	2	3	1	4	2	2
2	2	2	2	2	1	2	2	3	2	2	2	2
2	2	2	2	0	2	2	2	1	2	3	2	1
4	2	3	3	2	1	1	3	2	2	2	3	2
2	2	0	2	3	1	2	4	1	2	2	3	2
2	1	2	2	2	0	1	3	3	3	0	1	1
1	1	2	2	0	2	1	2	1	3	2	2	2
3	2	3	2	2	2	3	3	2	1	3	2	4
2	3	2	3	1	1	3	3	2	2	3	1	3
3	2	3	1	3	3	2	2	3	2	2	3	2
1	3	1	2	1	2	2	2	2	1	2	1	1
3	2	2	2	3	3	3	1	3	1	4	2	1
1	2	2	2	2	2	2	1	2	2	3	0	2
2	2	2	3	2	2	2	1	1	3	1	2	2
3	2	1	1	1	2	2	2	1	0	2	3	2
4	2	3	2	2	2	3	2	3	2	4	2	2
2	1	3	2	2	4	3	1	3	3	2	2	2
0	3	4	1	3	1	1	2	3	2	3	2	1
2	2	1	2	2	2	1	2	1	2	3	2	2
4	3	2	3	3	2	2	3	3	2	1	3	2
1	2	3	4	2	1	2	2	2	2	2	0	2
2	2	1	1	4	2	2	2	4	2	3	3	3
1	3	2	2	2	2	2	1	2	2	2	2	2
2	2	3	2	3	1	3	2	3	3	3	2	3
3	1	2	2	1	2	4	1	3	3	2	3	1
0	1	0	2	2	2	2	2	0	3	1	1	2
4	2	3	2	3	2	3	2	4	2	4	2	3
2	1	1	1	3	2	3	2	3	2	3	1	4
2	1	2	2	2	4	2	1	3	3	2	2	2
1	2	2	2	1	2	0	1	2	2	1	1	1
0	2	0	2	1	2	3	2	1	1	1	2	2
2	0	1	3	2	2	3	1	3	2	2	4	1
2	2	2	2	2	2	1	2	2	1	2	2	1
2	2	2	3	1	2	1	4	0	1	3	3	3
2	2	1	1	1	1	2	1	3	2	2	1	2
4	1	3	3	1	1	1	2	2	3	2	3	1
3	2	3	2	3	1	3	2	3	1	2	2	2
3	2	1	2	4	2	3	2	2	2	2	4	3
0	2	2	2	2	2	0	1	1	2	1	2	2
2	2	1	3	2	2	2	2	2	2	0	2	1
2	2	2	1	0	2	2	2	1	2	2	3	2
4	3	3	2	3	2	3	2	1	2	2	1	2
2	1	1	1	1	1	2	0	2	2	2	2	3
2	2	2	2	2	2	4	2	4	2	1	3	3
2	2	3	2	3	1	3	2	0	2	2	2	2
1	3	2	2	1	1	4	3	2	2	1	1	1
2	2	2	2	2	1	3	1	2	2	3	2	2
2	2	2	2	1	1	2	2	2	2	2	2	3
4	3	3	2	2	2	3	3	1	2	1	1	4
2	2	3	3	2	3	2	4	3	2	2	3	2
0	3	0	2	2	3	2	2	1	2	1	2	2
1	3	2	2	2	2	1	3	2	2	3	2	2
1	2	3	3	2	2	2	2	2	2	3	4	2
1	1	1	2	1	1	1	3	1	3	0	2	0
2	2	1	3	1	1	1	1	0	2	2	3	2
3	2	2	1	1	2	1	2	2	2	2	2	2
2	1	2	3	1	2	2	3	2	2	2	1	3
2	2	3	2	4	2	3	3	2	2	3	2	2
1	1	2	2	3	2	2	3	2	3	4	2	2
3	3	2	3	3	1	2	2	2	2	2	3	1
2	2	2	2	2	2	2	2	0	4	2	1	2
2	1	1	2	2	2	2	3	4	3	3	2	2
2	1	1	3	0	0	1	1	1	3	3	0	2
2	2	3	2	1	1	2	3	2	1	2	2	2
3	1	0	2	1	1	2	2	1	2	2	3	2
1	2	2	1	1	3	1	2	2	2	2	1	3
4	3	2	2	2	2	3	2	2	2	3	3	2
0	2	2	3	2	2	1	1	1	2	2	3	2
2	3	1	1	1	3	1	1	2	3	3	3	3
2	2	2	3	2	1	1	4	2	1	0	1	1
3	1	2	1	1	1	2	2	0	3	1	3	2
2	1	2	2	2	2	1	3	2	2	1	2	0
1	1	1	0	3	2	2	2	2	2	2	3	2
2	2	2	2	1	0	1	2	2	2	1	1	1
2	1	2	3	2	2	2	2	1	3	3	2	1
1	3	2	0	3	3	2	1	2	2	3	3	2
1	2	1	2	2	2	1	1	2	2	3	0	1
1	2	2	2	1	1	0	1	2	3	1	2	1
3	2	1	1	1	2	2	2	2	0	4	3	2
2	2	3	3	3	2	3	1	3	3	3	2	2
1	1	2	2	2	2	3	1	2	3	1	3	1
1	4	1	2	4	1	3	2	4	2	3	2	3
2	2	2	2	0	2	1	0	1	2	2	2	3
2	2	2	2	1	3	1	1	1	2	1	2	3
2	3	4	1	3	2	2	3	3	2	2	1	2
2	2	2	2	2	2	2	4	2	2	2	3	2
3	2	1	1	1	3	2	2	2	3	1	1	2
1	3	3	3	2	2	2	3	2	2	2	3	2
2	3	3	1	3	2	2	2	3	2	2	1	3
3	1	2	2	3	2	2	3	1	2	2	2	3
2	1	2	3	2	1	3	2	2	3	3	0	2
1	2	1	1	2	1	1	3	1	1	2	2	2
1	1	1	3	3	2	2	1	2	3	2	3	2
2	1	2	2	2	2	2	1	3	2	2	2	2
3	2	2	1	1	1	2	2	1	3	1	1	0
1	2	3	2	3	2	2	2	2	3	2	2	2
1	3	1	1	2	2	1	2	1	1	2	2	0
2	2	2	3	2	2	1	2	2	4	1	3	2
2	2	0	2	0	1	1	0	1	2	1	2	0
3	0	2	2	1	1	2	2	2	2	2	2	1
2	1	4	4	3	2	3	3	1	1	2	1	2
2	1	3	2	2	2	2	2	3	2	2	2	2
1	1	1	3	0	4	1	2	2	2	3	2	2
2	2	2	2	2	4	3	2	3	1	2	2	3
2	3	2	2	1	2	3	3	2	2	3	1	3
0	4	2	2	2	3	2	2	0	2	1	2	1
2	3	2	2	2	2	4	2	3	2	2	1	1
1	3	4	0	2	2	1	1	1	2	3	2	2
2	2	3	2	2	2	2	2	2	3	4	0	3
2	3	3	3	2	1	2	1	2	3	2	2	2
3	2	1	1	1	2	2	2	1	1	2	3	1
3	2	2	2	2	3	2	2	2	2	2	1	1
3	2	3	1	2	2	3	1	3	2	2	3	3
2	3	2	2	2	2	2	2	1	2	1	2	2
0	2	0	1	1	3	2	2	1	1	1	3	2
1	2	2	2	1	1	2	2	2	3	2	1	0
1	1	2	2	2	1	2	2	3	3	1	2	2
3	1	4	2	2	2	3	1	4	3	3	2	2
1	2	3	2	2	2	2	1	2	1	1	2	1
3	1	1	0	2	3	4	1	2	3	2	1	2
2	0	2	3	1	2	3	0	3	2	2	2	1
3	3	2	0	2	1	1	2	2	1	2	1	0
3	3	2	2	3	2	2	2	4	2	2	2	2
1	2	3	3	2	3	0	2	4	3	2	2	2
2	2	2	1	1	3	2	2	2	1	3	2	3
2	3	3	2	2	2	1	2	3	2	2	2	4
3	2	3	1	1	2	2	3	2	3	2	1	0
0	3	2	2	2	2	1	2	1	3	2	3	1
1	2	2	2	2	2	1	1	2	1	2	2	1
2	2	2	3	3	1	1	3	3	4	2	2	2
2	2	0	2	0	2	2	1	1	3	3	2	1
4	1	3	3	1	2	2	3	3	3	4	2	1
2	1	2	2	1	0	2	2	2	0	1	1	4
2	2	3	2	2	2	1	1	2	2	1	2	2
1	3	2	2	3	2	2	2	2	2	2	1	2
1	3	3	2	2	3	3	1	2	1	2	2	1
3	2	2	2	1	2	3	2	2	2	3	1	3
2	2	2	3	1	2	2	1	2	1	2	2	2
1	3	0	2	0	2	1	2	1	4	0	3	1
2	1	2	2	2	2	1	3	2	2	3	1	2
2	1	2	2	1	0	2	2	2	3	1	2	2
2	2	1	3	2	2	2	2	1	2	2	2	2
2	1	2	1	3	1	2	0	0	3	2	3	3
3	2	2	2	2	2	2	2	2	3	2	1	4
1	0	3	2	2	2	3	0	2	2	1	2	1
3	3	3	2	3	2	2	2	2	2	2	2	1
2	2	1	1	3	1	1	2	0	2	2	1	1
2	2	3	2	3	3	4	2	4	1	2	2	2
2	3	2	1	3	3	2	2	3	2	4	1	2
3	2	2	2	2	2	2	3	2	4	1	2	1
4	3	4	1	4	2	3	2	4	2	3	2	4
3	2	3	2	2	3	3	2	4	2	2	2	2
2	1	2	3	1	2	3	1	3	3	2	3	1
0	3	4	1	2	1	2	2	2	2	3	2	1

## Sheet: 1&2
4	4	4	3	3	3	2	2	4	3	2	1	2
4	3	4	1	2	3	3	2	4	0	2	0	2
3	2	1	2	2	1	2	0	2	0	0	0	1
3	3	3	3	1	1	1	3	1	2	2	3	1
3	4	3	3	2	4	3	3	3	2	2	3	2
4	3	3	2	3	4	2	2	1	1	2	3	1
3	3	3	2	2	1	1	2	2	3	1	1	2
2	1	3	3	1	2	1	2	1	1	0	3	2
4	2	4	3	2	1	3	2	2	2	1	4	1
4	3	3	2	4	2	3	2	3	1	4	1	1
3	3	4	3	2	2	2	2	2	1	2	1	0
3	4	3	3	2	4	3	2	3	2	1	2	3
4	3	4	3	4	2	4	2	3	1	3	0	1
3	4	2	2	2	3	2	2	0	1	1	1	0
3	3	2	2	3	2	3	3	3	2	2	1	1
2	3	2	3	3	2	2	3	2	3	2	1	1
2	2	2	2	2	2	1	1	1	2	2	0	0
4	4	3	4	3	4	3	4	0	2	2	2	1
3	4	4	1	2	2	3	3	2	2	1	2	1
3	2	3	4	2	3	1	4	1	4	3	2	1
1	2	2	1	1	0	1	1	1	0	1	0	0
4	1	4	2	4	2	3	1	2	3	3	2	2
3	4	4	2	4	3	2	2	2	3	3	2	1
4	4	4	2	3	2	1	1	2	2	1	2	2
4	4	4	4	4	3	2	4	4	2	2	3	2
3	4	2	4	4	3	3	2	3	3	1	2	0
3	2	3	2	4	1	2	1	1	1	1	0	2
3	3	3	3	3	4	2	2	1	2	2	1	3
2	2	2	1	1	2	0	2	1	0	2	0	0
2	4	3	3	3	4	1	3	3	2	1	3	2
4	4	3	3	4	2	4	4	4	2	2	2	2
2	3	3	3	4	3	4	3	1	2	2	2	1
4	2	3	4	3	3	2	3	1	3	1	2	2
4	3	4	2	4	3	3	2	2	3	3	1	2
3	4	3	4	3	4	2	2	4	2	2	2	2
3	3	2	3	2	1	1	1	4	1	2	0	1
3	4	2	4	4	2	3	2	2	3	2	2	0
4	2	3	4	4	3	3	2	3	3	4	3	2
3	3	3	4	3	4	2	3	3	2	2	3	2
4	2	3	3	4	2	3	2	3	2	1	1	2
2	4	2	2	2	2	2	4	2	1	2	1	2
3	3	2	2	3	2	3	0	2	0	2	2	1
3	2	3	4	3	3	2	3	1	2	2	3	0
3	4	2	2	1	3	2	2	2	2	1	2	1
3	3	2	2	2	1	1	2	2	1	2	0	0
3	4	3	3	3	3	3	2	2	2	1	4	2
4	2	4	3	2	1	2	1	2	1	2	1	2
3	2	4	4	4	2	4	2	3	2	2	1	2
4	4	3	3	3	3	2	2	1	2	1	2	2
3	4	2	2	3	2	2	2	1	1	3	2	1
4	3	3	1	2	1	4	1	2	2	3	1	2
4	4	3	2	3	4	3	2	3	2	2	1	3
3	3	2	2	3	2	2	2	0	2	1	0	2
4	3	4	1	4	2	3	2	3	1	1	2	1
4	3	4	3	4	2	2	4	2	2	3	2	1
2	4	2	3	1	2	3	2	0	3	1	3	0
4	2	4	3	4	2	3	2	3	2	2	3	2
2	3	3	4	2	3	2	2	1	1	0	1	1
4	4	3	3	4	2	1	2	3	2	2	2	1
2	4	4	3	3	3	3	1	1	1	1	2	1
3	4	2	3	3	3	4	3	2	3	2	1	2
3	3	3	2	3	2	2	3	2	1	2	0	1
4	3	3	2	3	2	2	1	1	1	2	2	2
4	1	2	1	1	1	2	0	0	1	0	1	0
3	0	2	3	3	2	0	0	1	0	0	1	0
4	3	3	4	3	4	2	1	4	2	2	1	2
3	3	2	3	0	2	2	2	3	2	3	2	1
3	4	4	4	2	3	2	2	2	1	0	2	2
3	2	4	3	3	3	2	2	3	2	1	1	1
4	4	4	4	4	2	2	2	1	1	3	1	1
4	2	3	2	4	3	3	3	1	2	2	4	2
4	3	3	2	4	3	3	1	3	2	2	0	1
4	3	3	1	4	1	2	2	3	0	2	0	1
2	2	2	3	3	3	2	1	1	2	0	1	0
3	4	3	3	2	3	2	2	2	4	2	3	1
3	3	4	3	3	4	4	2	2	3	1	3	2
3	4	2	3	2	2	1	1	2	2	2	1	0
4	4	3	4	4	4	2	2	3	4	1	4	2
2	2	2	3	3	2	2	2	2	1	1	1	0
4	2	4	4	2	2	4	3	2	4	1	1	1
3	2	2	3	2	3	2	2	2	1	2	2	2
3	2	2	3	0	1	2	1	1	2	1	0	1
4	3	4	3	3	4	3	2	2	1	1	1	2
4	3	2	3	2	1	2	1	2	1	1	0	0
4	2	4	4	4	1	3	2	4	0	4	2	2
4	2	4	0	3	1	2	2	3	2	3	1	1
2	3	2	2	1	0	1	1	1	0	0	0	2
3	4	4	4	2	3	2	3	2	2	3	2	2
4	3	2	2	2	3	2	2	2	2	2	3	2
3	2	4	1	4	2	3	1	2	2	1	0	2
3	3	2	3	3	1	3	1	2	1	2	1	1
3	4	2	4	2	2	2	2	2	1	0	1	0
3	2	3	2	2	1	3	2	1	2	0	1	0
3	3	4	1	2	2	3	0	2	0	2	2	1
4	4	3	3	4	2	3	4	2	3	3	2	2
4	4	4	2	3	2	4	2	1	2	2	1	2
2	2	2	2	2	0	2	2	0	0	2	0	1
2	3	2	3	3	2	2	1	1	2	2	1	1
3	3	3	3	4	3	2	2	2	1	3	2	1
3	4	4	2	3	1	2	1	4	1	2	1	1
4	4	3	4	2	2	1	2	2	1	2	1	0
3	4	4	4	4	3	1	4	2	3	3	2	2
4	1	3	3	4	3	3	3	2	2	1	1	1
3	4	4	4	4	3	2	2	2	1	3	2	2
2	2	2	2	2	2	1	0	0	0	0	0	0
3	4	3	2	2	2	1	3	2	2	2	2	2
4	3	3	2	4	1	3	1	3	0	1	0	2
3	4	4	3	2	4	3	4	1	3	3	2	1
1	2	1	1	0	1	2	0	0	0	0	0	1
4	4	3	4	2	2	4	4	2	3	1	2	2
4	3	4	4	2	3	3	2	3	4	1	2	2
3	2	2	3	2	2	2	2	2	1	2	1	1
4	3	3	3	2	2	3	2	3	2	3	2	2
2	3	1	4	1	4	2	1	2	4	1	2	1
4	4	3	3	4	4	3	3	3	1	3	1	2
2	2	3	0	1	2	0	2	0	0	3	1	1
4	4	3	4	2	4	2	4	2	4	2	2	1
4	3	4	4	3	2	4	2	3	3	3	2	0
4	3	4	4	4	4	3	3	3	3	2	3	2
4	2	4	2	3	2	3	2	2	2	1	1	3
3	4	4	4	3	3	4	3	2	2	2	3	2
3	3	1	2	0	2	3	3	1	3	1	2	1
3	4	3	3	4	3	1	2	3	2	2	2	2
3	4	4	4	4	4	4	4	2	3	2	4	2
3	4	2	3	2	3	1	2	2	3	2	1	1
2	2	4	4	2	2	2	2	3	3	2	0	1
3	3	3	3	0	1	2	1	2	2	3	1	0
2	2	3	2	2	2	0	2	0	4	0	0	0
4	2	3	2	4	2	2	3	3	2	2	1	3
2	4	2	3	2	2	3	3	1	1	1	2	2
4	3	4	2	4	0	3	2	3	0	3	2	1
3	4	4	1	4	2	3	2	3	2	2	1	1
2	3	3	0	1	1	2	1	0	0	3	1	2
3	3	2	4	2	3	2	2	1	3	2	0	1
3	2	4	3	4	3	3	0	1	1	2	0	2
4	4	4	3	3	4	3	4	3	3	1	3	3
4	4	4	4	4	4	3	4	4	3	3	2	3
4	4	3	2	3	2	4	3	3	1	2	3	2
3	2	3	4	3	2	2	4	2	2	2	2	2
4	4	3	4	2	3	2	3	3	2	2	2	1
4	4	3	4	1	4	2	3	2	4	3	3	1
3	2	3	3	1	1	2	1	2	2	1	1	2
3	2	4	3	4	2	2	2	2	2	1	2	1
3	3	2	2	1	2	2	0	2	1	2	1	1
2	2	4	2	2	2	2	2	0	0	0	2	0
3	3	4	4	2	3	3	2	4	3	2	2	1
4	2	4	3	3	3	2	3	3	2	1	0	4
4	3	3	3	4	2	4	1	4	1	3	1	2
3	2	2	0	3	1	2	2	1	0	0	1	1
2	2	2	2	2	3	2	2	2	2	2	1	2
3	3	3	3	3	4	3	3	2	3	2	1	1
3	3	4	3	2	2	2	2	2	1	2	2	2
4	2	3	2	2	2	3	3	3	1	1	2	2
3	4	3	2	2	3	3	4	2	3	2	2	2
4	4	4	4	2	4	1	3	2	2	0	1	2
3	4	4	3	4	4	2	4	4	3	2	3	2
3	4	2	3	1	3	1	1	2	0	1	1	1
3	2	3	3	2	2	3	2	2	2	2	2	2
4	4	4	2	2	2	4	2	3	3	0	2	2
2	3	3	3	1	2	1	1	1	1	2	1	1
4	4	4	2	3	3	2	1	1	1	1	2	1
2	4	4	4	2	2	2	3	1	2	1	2	2
3	2	3	2	1	3	2	1	2	0	1	2	0
3	4	4	3	3	2	2	2	2	2	1	1	2
4	4	4	4	4	2	3	4	4	4	4	3	2
2	3	3	2	3	1	2	2	1	1	2	2	1
4	3	2	1	3	3	0	3	2	2	2	2	1
4	4	3	3	4	4	3	2	3	3	2	1	2
4	4	3	3	3	3	3	4	3	4	3	4	3
4	3	4	2	3	3	4	4	3	2	3	2	0
4	2	2	2	2	1	2	0	2	1	1	0	0
3	1	3	1	2	2	3	1	1	1	2	0	1
3	3	2	4	3	3	1	3	2	3	1	2	1
4	3	2	2	2	3	1	2	1	1	2	2	0
3	4	2	3	3	3	2	2	3	1	2	2	2
3	2	2	3	2	2	4	2	1	3	1	0	0
2	4	4	4	3	4	3	1	2	3	2	2	2
3	3	4	2	1	3	3	2	2	1	1	2	2
4	4	4	4	4	3	3	2	3	2	2	2	3
4	3	2	3	2	2	2	3	2	2	2	0	1
3	1	2	3	2	2	3	2	2	1	2	0	0
3	4	2	3	4	3	2	0	1	1	1	1	1
4	4	2	4	2	3	2	2	3	1	1	2	2
4	3	2	3	1	1	3	1	3	3	2	2	2
4	1	3	2	3	1	2	1	2	1	2	2	2
3	4	4	3	4	3	4	2	2	4	2	3	1
4	4	3	3	3	3	0	3	2	2	1	1	1
2	3	2	3	3	3	4	1	2	0	1	1	1
3	4	2	3	2	3	3	2	2	2	2	1	2
4	3	4	4	2	2	1	2	0	3	1	2	2
2	2	3	2	3	1	1	3	1	1	2	0	3
4	3	2	2	4	3	3	3	3	2	2	2	3
2	4	2	4	2	2	2	4	1	1	1	2	2
4	3	1	1	2	1	3	2	1	0	2	0	3
4	4	3	4	4	4	4	3	2	4	3	3	1
3	3	3	3	2	2	2	2	2	0	0	2	2
4	4	4	4	4	3	3	4	3	3	2	2	2
4	3	3	4	3	1	2	2	2	2	2	1	0
4	2	2	4	2	3	2	2	3	0	2	2	2
3	4	4	3	2	1	1	2	1	0	4	1	2
3	4	0	4	3	4	4	3	2	3	0	2	0
3	3	3	4	4	3	2	2	2	4	2	2	2
2	2	2	2	2	1	2	1	1	0	1	1	1
3	3	4	1	2	3	2	3	4	2	3	1	2
3	1	4	2	3	2	3	0	3	1	1	0	3
4	3	2	2	3	2	2	2	2	1	2	0	1
4	2	4	4	4	2	3	1	4	2	4	2	2
4	2	4	4	2	3	3	2	2	2	2	2	2
3	3	4	1	2	2	1	2	1	0	2	1	1
3	2	2	1	2	1	2	2	2	1	2	1	1
1	2	3	2	1	2	2	3	3	3	4	4	3
1	1	0	0	0	2	0	2	0	2	2	3	3
1	0	1	0	1	2	0	3	2	4	4	2	4
0	0	2	0	1	0	1	1	2	2	3	2	3
2	0	2	1	1	2	2	1	2	3	1	2	3
0	1	3	0	2	1	2	0	2	1	4	1	4
0	0	2	2	0	1	3	2	3	3	1	2	2
2	1	2	0	0	0	3	1	4	2	1	0	2
1	1	2	1	1	1	2	0	2	3	3	3	3
1	1	2	2	3	1	3	1	1	1	2	1	0
1	1	0	1	2	1	2	2	1	1	1	3	3
1	0	0	1	2	0	2	2	4	0	2	3	4
1	1	3	1	2	0	2	2	2	3	4	2	3
1	1	2	2	2	1	4	1	3	4	2	3	4
2	1	2	2	2	3	2	2	2	2	4	4	2
1	1	1	2	1	2	1	2	2	1	2	3	3
1	2	1	2	2	1	2	2	2	2	2	2	1
1	0	1	2	1	0	1	2	2	2	2	2	2
0	2	1	2	1	3	0	3	2	2	3	3	2
0	0	0	0	2	0	0	2	3	2	3	1	1
1	1	3	2	2	1	0	0	3	3	3	3	4
0	2	0	1	1	1	2	3	0	2	2	3	1
1	1	3	2	3	3	2	2	3	4	3	4	4
1	0	0	0	1	1	1	2	2	0	3	2	2
1	1	1	1	1	2	2	2	3	3	3	2	3
0	2	1	2	2	2	2	3	3	3	3	3	4
0	0	0	2	1	3	0	2	1	3	2	2	2
1	1	1	1	1	1	1	1	2	3	2	2	3
2	1	2	0	2	2	3	2	2	3	3	2	2
1	1	2	2	3	2	2	2	4	4	3	3	3
0	2	2	0	2	2	2	2	2	0	3	2	3
0	0	2	2	1	1	2	2	2	3	3	3	4
1	1	1	1	2	1	2	1	3	1	2	1	3
0	1	1	0	0	1	1	2	1	3	2	2	2
1	1	2	1	2	3	3	3	3	3	3	2	3
2	1	3	0	2	2	3	4	3	2	1	3	4
1	0	1	2	1	2	0	1	2	2	2	2	2
0	0	0	1	1	0	3	2	2	0	2	1	3
1	1	3	1	2	2	2	2	2	2	2	2	4
0	0	0	0	0	2	0	2	1	3	1	3	2
0	1	0	0	1	1	2	2	2	2	1	1	2
1	0	0	1	2	1	1	1	2	3	2	2	3
3	1	3	2	2	3	4	1	1	3	2	3	4
2	2	0	2	1	3	4	3	3	2	2	4	4
0	1	2	1	0	2	1	2	2	2	3	1	1
2	3	2	3	1	4	3	4	4	4	4	4	3
1	0	1	1	2	0	2	2	2	2	2	1	2
1	1	1	0	1	2	1	2	2	1	1	3	3
1	2	1	1	1	0	2	2	1	4	2	2	3
0	0	2	0	0	2	1	1	4	2	2	2	4
2	2	1	2	1	3	2	3	3	3	1	3	3
0	0	1	1	1	0	3	2	2	1	1	3	2
2	0	2	1	3	0	2	2	3	0	3	2	3
1	2	1	1	2	0	2	1	2	2	3	1	3
1	1	0	2	1	2	1	0	1	2	2	4	0
1	1	0	1	0	0	0	2	1	3	2	1	2
2	2	0	4	2	3	4	4	2	3	3	2	2
2	0	2	1	2	2	2	2	3	3	3	3	4
1	2	1	2	2	2	2	1	2	2	2	4	2
0	0	1	1	2	2	1	2	1	3	2	2	2
2	1	2	1	0	3	2	1	2	3	2	3	3
0	2	1	2	0	1	2	2	1	2	3	2	2
0	1	0	2	0	0	1	2	2	2	2	2	3
1	0	0	1	0	0	2	2	3	2	2	2	2
3	0	2	2	2	2	3	3	2	2	3	3	2
0	0	1	1	1	2	1	1	2	2	2	2	3
0	2	0	2	2	2	2	2	4	2	2	3	3
0	1	1	2	1	1	0	2	1	2	1	3	2
0	1	1	0	1	1	0	2	3	2	4	2	3
1	1	1	2	1	2	1	2	2	3	2	3	3
0	0	0	0	1	0	2	1	2	3	2	2	2
2	1	1	2	1	2	1	2	1	1	2	3	2
1	1	2	2	3	1	2	3	2	2	3	3	2
1	0	2	0	1	0	2	2	2	3	3	2	3
0	0	0	2	2	1	1	1	1	2	2	2	3
0	2	0	1	1	1	1	1	2	2	2	2	3
2	1	2	1	2	2	1	2	2	3	2	4	1
0	0	1	2	2	2	0	3	2	3	2	4	4
1	2	2	2	2	2	2	3	2	3	3	2	4
0	0	0	2	0	1	2	1	1	3	4	2	1
1	3	1	3	2	3	3	2	3	3	2	3	2
1	1	0	1	2	2	2	3	2	4	3	4	3
0	0	0	0	0	1	1	1	1	1	1	2	2
2	0	2	2	3	2	3	2	4	3	4	2	4
0	1	0	0	3	1	2	1	2	3	3	1	3
2	2	2	3	2	2	3	2	2	3	3	4	2
1	1	0	1	1	2	1	2	1	3	2	3	1
0	0	0	0	1	2	1	1	2	0	2	1	2
2	0	0	0	4	2	1	2	0	0	2	1	4
0	1	2	1	1	2	2	1	1	4	2	2	2
0	2	1	0	0	1	2	2	2	2	2	3	1
2	2	3	3	3	2	2	0	3	3	3	4	2
0	3	0	3	2	2	1	3	3	3	1	3	2
1	1	2	2	2	4	3	1	3	3	4	4	4
1	1	2	1	2	0	1	0	3	2	2	2	3
1	0	1	0	1	1	0	2	1	3	1	2	2
1	2	1	1	1	2	2	2	0	2	2	2	4
0	2	0	2	2	3	2	4	3	4	3	3	3
0	1	1	1	2	3	2	3	2	3	3	4	4
1	2	1	2	2	1	2	3	2	3	2	4	3
1	0	2	0	2	0	3	2	1	2	3	3	2
1	2	2	1	1	3	2	2	3	2	4	3	4
0	0	0	1	0	2	2	3	1	2	2	3	3
1	2	0	3	3	3	3	3	3	3	2	4	2
0	1	1	1	0	1	2	2	0	1	2	2	3
1	3	2	2	1	3	2	4	2	4	4	4	3
1	2	2	2	2	4	2	3	3	2	3	3	3
0	0	1	1	0	0	1	1	1	1	2	2	2
0	1	1	0	1	0	1	2	2	1	3	1	1
2	2	1	1	2	4	2	1	2	2	4	4	4
0	0	0	1	0	2	1	1	0	2	0	1	0
0	0	1	1	2	2	2	2	2	2	2	2	2
1	0	0	0	0	2	2	2	3	1	1	1	3
1	0	1	0	0	1	2	1	2	2	3	2	3
1	2	2	1	2	1	2	3	3	1	4	1	2
1	1	2	2	0	2	2	1	3	3	2	2	4
0	0	1	0	1	1	1	1	0	1	2	2	2
0	1	2	2	0	0	0	1	2	2	0	2	3
1	0	1	2	4	2	3	3	2	3	2	2	2
0	2	1	0	1	0	2	0	1	2	2	0	2
2	1	1	0	0	1	4	2	1	2	3	1	3
1	0	1	0	4	0	1	2	1	1	2	1	4
3	1	0	2	2	0	1	1	2	1	2	3	1
1	3	2	3	2	2	2	3	2	4	3	4	2
1	0	0	0	1	1	1	0	2	1	0	2	2
0	0	0	0	1	1	3	2	2	3	1	3	3
0	1	1	1	0	0	2	0	2	2	1	2	2
1	1	2	2	2	2	2	2	2	3	0	3	1
0	1	0	0	1	1	1	1	2	3	0	1	2
1	1	2	0	3	1	2	3	1	3	2	2	2
0	0	1	1	0	2	0	2	1	2	2	1	2
2	1	2	2	2	2	1	2	2	3	2	3	3
1	0	1	0	2	1	0	1	1	1	2	3	1
2	2	0	2	1	1	2	2	3	2	3	3	3
0	1	0	1	0	4	1	3	2	4	2	3	1
2	1	2	1	2	2	2	1	2	1	2	1	3
0	0	1	1	2	2	3	2	2	4	4	2	4
1	2	1	2	2	2	1	2	0	1	3	2	2
0	1	1	2	2	3	1	4	2	2	4	3	3
2	2	2	2	1	2	2	2	3	4	3	2	2
0	1	1	2	1	2	2	3	2	3	3	2	1
1	1	2	2	1	3	3	2	3	2	2	4	4
0	2	2	1	2	2	3	2	1	3	0	4	3
0	0	0	1	0	0	2	1	2	2	3	2	2
0	1	0	1	1	3	2	3	3	2	2	1	4
0	2	1	2	3	2	3	2	3	2	1	3	2
0	2	1	2	1	3	1	3	3	4	3	3	3
0	0	1	2	1	1	2	2	3	0	3	2	3
0	2	1	2	1	2	1	2	0	2	3	2	3
0	1	0	1	1	2	1	2	1	1	3	2	3
2	1	0	1	1	3	2	2	2	4	2	3	3
0	1	0	1	1	0	1	0	2	1	2	3	2
0	0	0	2	2	2	2	1	4	2	3	1	3
0	0	0	0	0	2	0	2	1	2	1	2	1
0	2	0	1	1	3	0	2	2	4	1	4	2
0	1	2	1	1	1	1	2	2	1	2	2	2
2	2	2	3	1	2	2	2	2	2	2	3	3
2	2	0	1	1	2	4	3	1	4	1	3	2
1	0	0	0	0	2	2	2	2	2	4	1	1
0	0	0	0	1	2	1	2	1	1	2	2	1
2	1	2	2	2	2	2	2	2	2	2	3	2
1	0	1	3	2	2	2	1	3	1	1	2	3
0	2	0	0	0	1	2	1	2	1	2	1	1
1	3	0	2	1	3	3	2	2	3	2	3	3
0	2	0	1	2	0	2	3	1	3	2	4	3
2	2	2	2	2	0	2	2	3	4	3	3	3
1	1	0	2	2	3	2	3	1	4	2	3	4
2	0	2	0	2	1	0	2	2	3	2	2	3
1	1	1	1	1	1	2	2	2	2	3	2	3
1	2	1	1	1	2	1	2	3	3	3	4	4
0	2	0	2	2	2	1	0	1	2	2	2	2
1	2	1	1	0	3	1	2	2	2	3	3	2
0	0	0	0	0	0	2	1	1	2	1	2	2
1	1	1	2	1	2	1	1	4	3	2	2	4
1	1	1	0	2	4	3	1	3	2	2	1	2
0	2	1	2	1	1	2	2	1	4	2	4	3
1	2	1	2	2	2	1	3	1	4	2	3	4
3	2	2	2	1	2	2	4	2	3	2	4	4
0	1	2	2	1	3	2	2	2	1	2	2	2
0	1	2	2	3	2	2	2	3	3	4	3	4
0	1	1	3	2	3	1	2	2	2	3	2	2
0	1	0	3	2	1	0	3	2	2	2	1	2
2	0	2	1	1	2	2	3	3	3	2	2	3
0	1	1	0	1	2	2	0	2	2	2	3	2
0	1	0	1	1	2	2	2	2	2	3	3	2
0	2	0	2	1	3	0	2	2	2	2	3	3
0	0	2	1	1	3	4	2	2	2	2	2	3
1	1	0	0	1	0	2	0	2	2	1	3	1
1	2	0	1	2	2	2	2	2	2	2	2	2
0	3	2	3	1	4	2	3	1	4	3	4	2
1	0	0	0	1	0	2	1	2	2	1	1	2
1	1	1	1	1	2	1	3	2	4	2	2	3
1	2	1	1	1	2	2	2	0	4	2	2	3
2	1	2	2	2	3	2	3	2	1	3	2	3
2	2	1	3	2	1	1	2	2	1	3	3	1
0	0	1	1	1	3	0	2	1	2	1	2	2
2	1	1	0	2	1	4	2	1	3	3	4	1
0	0	0	1	0	1	1	0	2	0	2	1	2
1	4	2	0	2	2	1	2	3	2	4	2	3
2	1	0	2	1	1	2	2	1	2	3	3	2
1	1	0	1	2	1	2	3	1	1	2	2	4
1	1	0	3	1	2	2	1	1	4	3	4	3
0	1	1	3	1	3	2	2	3	3	2	3	3
2	2	0	1	0	1	1	1	0	2	1	2	2
2	2	2	2	2	4	2	4	3	3	1	3	3
1	1	2	0	2	2	2	2	4	3	3	2	3
0	2	1	3	1	2	0	2	2	2	2	3	2
2	2	2	0	2	2	3	4	3	4	3	4	4
2	3	2	2	3	3	3	3	2	3	3	4	4
1	1	1	4	0	3	0	2	3	3	2	4	2
1	0	2	1	2	2	3	1	2	1	2	1	2

## Sheet: 1&3
4	4	4	3	3	3	2	2	4	3	2	1	2
4	3	4	1	2	3	3	2	4	0	2	0	2
3	2	1	2	2	1	2	0	2	0	0	0	1
3	3	3	3	1	1	1	3	1	2	2	3	1
3	4	3	3	2	4	3	3	3	2	2	3	2
4	3	3	2	3	4	2	2	1	1	2	3	1
3	3	3	2	2	1	1	2	2	3	1	1	2
2	1	3	3	1	2	1	2	1	1	0	3	2
4	2	4	3	2	1	3	2	2	2	1	4	1
4	3	3	2	4	2	3	2	3	1	4	1	1
3	3	4	3	2	2	2	2	2	1	2	1	0
3	4	3	3	2	4	3	2	3	2	1	2	3
4	3	4	3	4	2	4	2	3	1	3	0	1
3	4	2	2	2	3	2	2	0	1	1	1	0
3	3	2	2	3	2	3	3	3	2	2	1	1
2	3	2	3	3	2	2	3	2	3	2	1	1
2	2	2	2	2	2	1	1	1	2	2	0	0
4	4	3	4	3	4	3	4	0	2	2	2	1
3	4	4	1	2	2	3	3	2	2	1	2	1
3	2	3	4	2	3	1	4	1	4	3	2	1
1	2	2	1	1	0	1	1	1	0	1	0	0
4	1	4	2	4	2	3	1	2	3	3	2	2
3	4	4	2	4	3	2	2	2	3	3	2	1
4	4	4	2	3	2	1	1	2	2	1	2	2
4	4	4	4	4	3	2	4	4	2	2	3	2
3	4	2	4	4	3	3	2	3	3	1	2	0
3	2	3	2	4	1	2	1	1	1	1	0	2
3	3	3	3	3	4	2	2	1	2	2	1	3
2	2	2	1	1	2	0	2	1	0	2	0	0
2	4	3	3	3	4	1	3	3	2	1	3	2
4	4	3	3	4	2	4	4	4	2	2	2	2
2	3	3	3	4	3	4	3	1	2	2	2	1
4	2	3	4	3	3	2	3	1	3	1	2	2
4	3	4	2	4	3	3	2	2	3	3	1	2
3	4	3	4	3	4	2	2	4	2	2	2	2
3	3	2	3	2	1	1	1	4	1	2	0	1
3	4	2	4	4	2	3	2	2	3	2	2	0
4	2	3	4	4	3	3	2	3	3	4	3	2
3	3	3	4	3	4	2	3	3	2	2	3	2
4	2	3	3	4	2	3	2	3	2	1	1	2
2	4	2	2	2	2	2	4	2	1	2	1	2
3	3	2	2	3	2	3	0	2	0	2	2	1
3	2	3	4	3	3	2	3	1	2	2	3	0
3	4	2	2	1	3	2	2	2	2	1	2	1
3	3	2	2	2	1	1	2	2	1	2	0	0
3	4	3	3	3	3	3	2	2	2	1	4	2
4	2	4	3	2	1	2	1	2	1	2	1	2
3	2	4	4	4	2	4	2	3	2	2	1	2
4	4	3	3	3	3	2	2	1	2	1	2	2
3	4	2	2	3	2	2	2	1	1	3	2	1
4	3	3	1	2	1	4	1	2	2	3	1	2
4	4	3	2	3	4	3	2	3	2	2	1	3
3	3	2	2	3	2	2	2	0	2	1	0	2
4	3	4	1	4	2	3	2	3	1	1	2	1
4	3	4	3	4	2	2	4	2	2	3	2	1
2	4	2	3	1	2	3	2	0	3	1	3	0
4	2	4	3	4	2	3	2	3	2	2	3	2
2	3	3	4	2	3	2	2	1	1	0	1	1
4	4	3	3	4	2	1	2	3	2	2	2	1
2	4	4	3	3	3	3	1	1	1	1	2	1
3	4	2	3	3	3	4	3	2	3	2	1	2
3	3	3	2	3	2	2	3	2	1	2	0	1
4	3	3	2	3	2	2	1	1	1	2	2	2
4	1	2	1	1	1	2	0	0	1	0	1	0
3	0	2	3	3	2	0	0	1	0	0	1	0
4	3	3	4	3	4	2	1	4	2	2	1	2
3	3	2	3	0	2	2	2	3	2	3	2	1
3	4	4	4	2	3	2	2	2	1	0	2	2
3	2	4	3	3	3	2	2	3	2	1	1	1
4	4	4	4	4	2	2	2	1	1	3	1	1
4	2	3	2	4	3	3	3	1	2	2	4	2
4	3	3	2	4	3	3	1	3	2	2	0	1
4	3	3	1	4	1	2	2	3	0	2	0	1
2	2	2	3	3	3	2	1	1	2	0	1	0
3	4	3	3	2	3	2	2	2	4	2	3	1
3	3	4	3	3	4	4	2	2	3	1	3	2
3	4	2	3	2	2	1	1	2	2	2	1	0
4	4	3	4	4	4	2	2	3	4	1	4	2
2	2	2	3	3	2	2	2	2	1	1	1	0
4	2	4	4	2	2	4	3	2	4	1	1	1
3	2	2	3	2	3	2	2	2	1	2	2	2
3	2	2	3	0	1	2	1	1	2	1	0	1
4	3	4	3	3	4	3	2	2	1	1	1	2
4	3	2	3	2	1	2	1	2	1	1	0	0
4	2	4	4	4	1	3	2	4	0	4	2	2
4	2	4	0	3	1	2	2	3	2	3	1	1
2	3	2	2	1	0	1	1	1	0	0	0	2
3	4	4	4	2	3	2	3	2	2	3	2	2
4	3	2	2	2	3	2	2	2	2	2	3	2
3	2	4	1	4	2	3	1	2	2	1	0	2
3	3	2	3	3	1	3	1	2	1	2	1	1
3	4	2	4	2	2	2	2	2	1	0	1	0
3	2	3	2	2	1	3	2	1	2	0	1	0
3	3	4	1	2	2	3	0	2	0	2	2	1
4	4	3	3	4	2	3	4	2	3	3	2	2
4	4	4	2	3	2	4	2	1	2	2	1	2
2	2	2	2	2	0	2	2	0	0	2	0	1
2	3	2	3	3	2	2	1	1	2	2	1	1
3	3	3	3	4	3	2	2	2	1	3	2	1
3	4	4	2	3	1	2	1	4	1	2	1	1
4	4	3	4	2	2	1	2	2	1	2	1	0
3	4	4	4	4	3	1	4	2	3	3	2	2
4	1	3	3	4	3	3	3	2	2	1	1	1
3	4	4	4	4	3	2	2	2	1	3	2	2
2	2	2	2	2	2	1	0	0	0	0	0	0
3	4	3	2	2	2	1	3	2	2	2	2	2
4	3	3	2	4	1	3	1	3	0	1	0	2
3	4	4	3	2	4	3	4	1	3	3	2	1
1	2	1	1	0	1	2	0	0	0	0	0	1
4	4	3	4	2	2	4	4	2	3	1	2	2
4	3	4	4	2	3	3	2	3	4	1	2	2
3	2	2	3	2	2	2	2	2	1	2	1	1
4	3	3	3	2	2	3	2	3	2	3	2	2
2	3	1	4	1	4	2	1	2	4	1	2	1
4	4	3	3	4	4	3	3	3	1	3	1	2
2	2	3	0	1	2	0	2	0	0	3	1	1
4	4	3	4	2	4	2	4	2	4	2	2	1
4	3	4	4	3	2	4	2	3	3	3	2	0
4	3	4	4	4	4	3	3	3	3	2	3	2
4	2	4	2	3	2	3	2	2	2	1	1	3
3	4	4	4	3	3	4	3	2	2	2	3	2
3	3	1	2	0	2	3	3	1	3	1	2	1
3	4	3	3	4	3	1	2	3	2	2	2	2
3	4	4	4	4	4	4	4	2	3	2	4	2
3	4	2	3	2	3	1	2	2	3	2	1	1
2	2	4	4	2	2	2	2	3	3	2	0	1
3	3	3	3	0	1	2	1	2	2	3	1	0
2	2	3	2	2	2	0	2	0	4	0	0	0
4	2	3	2	4	2	2	3	3	2	2	1	3
2	4	2	3	2	2	3	3	1	1	1	2	2
4	3	4	2	4	0	3	2	3	0	3	2	1
3	4	4	1	4	2	3	2	3	2	2	1	1
2	3	3	0	1	1	2	1	0	0	3	1	2
3	3	2	4	2	3	2	2	1	3	2	0	1
3	2	4	3	4	3	3	0	1	1	2	0	2
4	4	4	3	3	4	3	4	3	3	1	3	3
4	4	4	4	4	4	3	4	4	3	3	2	3
4	4	3	2	3	2	4	3	3	1	2	3	2
3	2	3	4	3	2	2	4	2	2	2	2	2
4	4	3	4	2	3	2	3	3	2	2	2	1
4	4	3	4	1	4	2	3	2	4	3	3	1
3	2	3	3	1	1	2	1	2	2	1	1	2
3	2	4	3	4	2	2	2	2	2	1	2	1
3	3	2	2	1	2	2	0	2	1	2	1	1
2	2	4	2	2	2	2	2	0	0	0	2	0
3	3	4	4	2	3	3	2	4	3	2	2	1
4	2	4	3	3	3	2	3	3	2	1	0	4
4	3	3	3	4	2	4	1	4	1	3	1	2
3	2	2	0	3	1	2	2	1	0	0	1	1
2	2	2	2	2	3	2	2	2	2	2	1	2
3	3	3	3	3	4	3	3	2	3	2	1	1
3	3	4	3	2	2	2	2	2	1	2	2	2
4	2	3	2	2	2	3	3	3	1	1	2	2
3	4	3	2	2	3	3	4	2	3	2	2	2
4	4	4	4	2	4	1	3	2	2	0	1	2
3	4	4	3	4	4	2	4	4	3	2	3	2
3	4	2	3	1	3	1	1	2	0	1	1	1
3	2	3	3	2	2	3	2	2	2	2	2	2
4	4	4	2	2	2	4	2	3	3	0	2	2
2	3	3	3	1	2	1	1	1	1	2	1	1
4	4	4	2	3	3	2	1	1	1	1	2	1
2	4	4	4	2	2	2	3	1	2	1	2	2
3	2	3	2	1	3	2	1	2	0	1	2	0
3	4	4	3	3	2	2	2	2	2	1	1	2
4	4	4	4	4	2	3	4	4	4	4	3	2
2	3	3	2	3	1	2	2	1	1	2	2	1
4	3	2	1	3	3	0	3	2	2	2	2	1
4	4	3	3	4	4	3	2	3	3	2	1	2
4	4	3	3	3	3	3	4	3	4	3	4	3
4	3	4	2	3	3	4	4	3	2	3	2	0
4	2	2	2	2	1	2	0	2	1	1	0	0
3	1	3	1	2	2	3	1	1	1	2	0	1
3	3	2	4	3	3	1	3	2	3	1	2	1
4	3	2	2	2	3	1	2	1	1	2	2	0
3	4	2	3	3	3	2	2	3	1	2	2	2
3	2	2	3	2	2	4	2	1	3	1	0	0
2	4	4	4	3	4	3	1	2	3	2	2	2
3	3	4	2	1	3	3	2	2	1	1	2	2
4	4	4	4	4	3	3	2	3	2	2	2	3
4	3	2	3	2	2	2	3	2	2	2	0	1
3	1	2	3	2	2	3	2	2	1	2	0	0
3	4	2	3	4	3	2	0	1	1	1	1	1
4	4	2	4	2	3	2	2	3	1	1	2	2
4	3	2	3	1	1	3	1	3	3	2	2	2
4	1	3	2	3	1	2	1	2	1	2	2	2
3	4	4	3	4	3	4	2	2	4	2	3	1
4	4	3	3	3	3	0	3	2	2	1	1	1
2	3	2	3	3	3	4	1	2	0	1	1	1
3	4	2	3	2	3	3	2	2	2	2	1	2
4	3	4	4	2	2	1	2	0	3	1	2	2
2	2	3	2	3	1	1	3	1	1	2	0	3
4	3	2	2	4	3	3	3	3	2	2	2	3
2	4	2	4	2	2	2	4	1	1	1	2	2
4	3	1	1	2	1	3	2	1	0	2	0	3
4	4	3	4	4	4	4	3	2	4	3	3	1
3	3	3	3	2	2	2	2	2	0	0	2	2
4	4	4	4	4	3	3	4	3	3	2	2	2
4	3	3	4	3	1	2	2	2	2	2	1	0
4	2	2	4	2	3	2	2	3	0	2	2	2
3	4	4	3	2	1	1	2	1	0	4	1	2
3	4	0	4	3	4	4	3	2	3	0	2	0
3	3	3	4	4	3	2	2	2	4	2	2	2
2	2	2	2	2	1	2	1	1	0	1	1	1
3	3	4	1	2	3	2	3	4	2	3	1	2
3	1	4	2	3	2	3	0	3	1	1	0	3
4	3	2	2	3	2	2	2	2	1	2	0	1
4	2	4	4	4	2	3	1	4	2	4	2	2
4	2	4	4	2	3	3	2	2	2	2	2	2
3	3	4	1	2	2	1	2	1	0	2	1	1
3	2	2	1	2	1	2	2	2	1	2	1	1
3	4	2	3	3	3	3	4	3	2	4	1	3
3	2	0	2	2	0	1	0	1	1	2	1	2
2	2	1	3	0	3	2	4	2	1	1	2	2
2	1	1	0	2	1	2	0	3	2	3	0	2
2	1	2	1	2	2	2	2	3	1	1	3	1
3	1	4	2	3	1	4	0	2	1	2	0	3
2	2	3	2	3	2	1	3	1	2	2	2	1
2	0	2	1	1	0	2	1	1	0	1	2	2
1	3	1	2	2	2	1	3	2	3	3	2	3
2	3	2	1	3	2	1	0	3	1	2	1	2
4	2	3	0	2	2	2	2	3	2	2	2	1
2	1	1	2	2	0	2	0	2	2	2	2	1
2	0	3	3	2	2	2	2	2	2	2	1	2
2	3	3	2	4	2	3	2	4	2	3	3	3
2	4	2	4	2	4	3	4	2	4	2	3	1
2	2	2	2	2	2	3	0	2	2	3	1	3
2	3	2	0	3	1	2	3	1	3	1	2	1
2	2	2	2	2	2	2	2	3	3	1	3	2
2	2	2	2	3	2	2	2	2	3	2	3	3
3	1	1	1	2	1	2	1	2	2	2	0	2
3	2	2	2	4	1	2	1	2	1	2	3	2
1	2	1	3	1	2	3	3	1	2	1	2	0
3	4	2	4	2	3	3	4	2	3	4	4	3
1	1	3	2	1	0	0	1	1	2	1	2	2
0	2	2	1	1	2	1	1	2	3	2	2	1
3	2	2	4	4	2	3	3	2	3	3	3	2
2	1	3	2	1	3	1	2	1	0	3	2	2
3	2	2	0	3	3	3	2	2	3	2	2	2
4	3	1	2	3	1	1	3	2	2	2	3	4
3	3	2	2	3	3	4	3	2	3	3	3	3
3	2	2	0	3	2	1	2	2	2	2	2	3
1	2	3	3	1	3	2	2	2	3	1	2	0
2	2	3	1	1	1	2	1	1	2	2	2	1
1	2	1	2	1	1	2	2	1	0	0	2	1
2	2	4	3	2	3	2	2	3	2	2	2	4
3	2	2	2	4	2	2	2	3	1	3	2	3
1	3	1	2	0	2	0	2	0	4	3	1	2
2	0	2	1	2	0	2	1	3	1	1	1	0
3	2	4	3	4	2	3	1	4	3	3	1	3
2	1	0	2	2	3	1	4	2	2	2	2	0
2	1	0	2	3	2	3	2	2	1	2	2	2
2	2	2	1	1	2	2	2	3	2	2	2	2
4	2	3	2	2	1	3	2	2	1	1	1	3
1	2	2	3	2	3	2	2	2	3	3	2	2
1	2	2	2	1	1	2	2	2	1	1	4	1
2	3	2	4	3	3	2	4	3	4	2	3	2
1	3	0	1	2	2	4	3	2	1	3	2	3
1	2	3	3	3	3	3	2	2	3	2	2	3
3	1	1	1	2	2	2	2	2	2	3	3	3
1	3	3	1	3	1	1	3	2	1	1	2	3
3	2	3	3	2	4	3	4	2	2	1	4	2
3	1	2	0	1	0	2	1	2	2	2	2	2
3	3	3	1	4	1	2	2	3	1	4	2	4
2	0	2	3	2	1	2	2	2	2	2	2	1
2	2	2	2	2	1	2	2	1	3	3	2	3
1	0	3	0	2	1	1	1	2	0	2	1	1
2	4	3	3	3	3	2	4	1	3	3	3	3
2	2	3	2	3	1	4	1	2	1	1	1	3
3	3	2	2	2	2	3	3	2	3	1	4	3
1	2	2	1	2	1	3	2	2	1	0	3	3
1	2	2	3	2	2	2	3	3	3	2	2	2
2	1	2	3	1	2	2	1	2	1	2	2	2
1	0	1	1	2	2	1	1	2	2	4	2	2
2	2	2	3	1	2	0	2	3	3	2	2	1
2	3	2	2	2	2	2	3	2	4	3	3	4
2	3	2	2	2	2	3	3	2	1	1	3	2
3	4	2	3	3	2	2	4	2	4	1	4	2
2	1	1	2	1	2	1	1	0	2	0	1	1
2	0	2	2	2	1	2	2	2	1	1	1	3
2	4	1	3	2	2	3	2	0	2	2	2	1
2	2	2	2	0	1	2	1	0	0	2	2	1
2	2	2	0	3	3	2	1	2	2	4	2	2
2	2	3	4	2	1	2	3	1	2	2	2	3
2	2	4	1	2	0	2	2	3	2	3	2	4
3	2	2	4	2	1	1	3	2	2	1	2	2
2	2	2	3	2	1	2	1	2	3	2	3	0
2	2	1	2	4	3	4	2	2	3	3	2	2
1	3	4	2	2	2	2	1	2	1	3	2	3
4	2	2	3	3	3	2	2	2	3	3	4	3
2	3	1	1	2	1	2	0	3	1	3	2	1
2	2	3	3	3	4	3	3	3	3	3	2	2
2	2	2	3	1	3	2	3	3	3	2	4	2
2	0	0	0	3	2	1	0	2	1	1	1	2
4	2	3	3	2	3	4	3	2	2	2	2	1
2	0	2	1	2	1	1	1	3	1	1	2	2
1	2	2	3	2	4	2	3	3	3	1	3	2
2	2	2	3	0	2	2	3	1	4	1	2	0
1	2	2	1	1	2	1	2	2	1	1	2	1
2	3	2	2	2	1	2	1	2	1	2	2	2
3	3	2	2	2	3	1	2	2	2	1	4	2
2	2	1	1	2	2	1	2	1	3	3	1	2
3	2	3	3	3	4	3	2	2	3	2	3	2
3	3	3	3	3	4	2	2	2	3	2	4	3
2	4	3	4	3	3	4	3	2	3	2	3	3
3	0	2	1	3	1	2	1	2	1	2	0	3
1	2	2	1	1	1	2	1	2	1	2	0	0
1	3	2	2	2	1	2	2	2	2	2	1	2
0	3	1	4	2	2	2	3	2	4	3	3	2
2	4	2	4	3	3	2	3	2	4	3	3	2
2	2	3	3	2	3	4	4	4	1	4	2	3
3	2	2	1	2	2	2	2	2	2	2	2	2
3	1	2	3	2	2	3	2	2	2	1	2	2
2	3	1	3	2	2	3	3	1	1	3	2	0
2	4	2	2	3	2	2	2	4	2	1	4	2
2	1	2	0	2	1	1	1	1	2	2	2	1
2	3	1	3	2	2	3	4	2	3	3	4	1
3	3	4	2	2	3	2	3	2	3	3	2	2
2	3	2	1	1	0	3	2	2	1	0	2	3
1	1	3	2	2	2	2	1	1	2	2	0	2
2	3	3	1	2	3	1	2	4	4	3	3	3
2	2	2	1	2	0	1	0	2	1	0	1	1
0	2	2	3	2	3	2	1	1	3	1	2	2
3	2	3	1	0	1	2	2	1	3	2	2	2
2	3	2	2	1	2	2	2	3	3	2	2	2
3	1	2	1	2	3	2	2	3	0	4	1	2
2	3	2	1	3	3	3	1	2	4	2	3	3
1	1	1	2	2	0	2	2	2	1	2	1	2
1	1	2	2	2	4	1	1	2	1	1	0	1
3	3	1	2	2	2	1	3	1	2	3	3	2
2	1	1	1	0	0	2	0	1	2	1	2	2
3	0	3	0	2	1	3	1	2	1	2	1	3
2	1	2	0	2	0	2	2	3	1	3	0	2
2	1	1	1	2	3	1	2	1	0	0	2	2
2	3	2	4	3	4	2	3	3	4	4	3	2
1	0	2	2	1	1	1	1	1	1	1	0	0
2	1	3	2	2	1	2	2	3	1	1	2	2
1	1	0	2	2	1	2	1	2	2	1	2	1
2	2	2	3	2	3	2	4	1	2	1	2	2
3	2	1	1	1	3	2	1	2	2	1	1	1
3	4	3	3	2	4	1	3	1	3	2	4	1
2	2	0	2	2	1	0	2	1	2	0	1	2
2	2	2	3	2	3	1	3	1	2	1	2	2
3	0	3	2	1	2	2	2	1	1	2	1	1
2	0	2	3	2	4	3	2	2	2	4	1	1
1	2	1	2	2	3	1	2	2	3	2	3	1
2	2	2	2	4	1	3	2	2	2	3	2	3
3	3	3	2	2	1	2	2	1	2	3	1	2
0	2	1	1	2	2	2	1	3	2	2	2	1
2	2	2	2	2	4	3	3	2	3	3	4	3
2	4	2	4	1	3	2	3	2	2	1	2	3
3	2	3	2	3	3	3	1	2	3	2	2	2
2	1	2	3	3	2	4	2	4	2	3	3	2
3	2	1	3	1	2	2	2	1	3	3	2	0
2	1	2	2	1	2	2	1	2	0	2	2	1
2	3	2	2	3	3	2	3	2	2	3	4	3
2	2	2	2	2	2	2	1	2	1	2	3	2
2	3	3	1	2	3	2	2	3	2	3	2	3
2	2	2	2	2	2	2	1	1	2	1	2	2
3	3	2	2	1	2	2	2	1	2	3	1	1
2	2	3	1	2	2	2	3	3	3	2	2	3
2	3	3	2	1	3	2	3	3	4	0	2	1
2	2	2	0	1	2	1	0	3	0	2	1	1
3	0	2	2	2	1	2	2	2	0	2	3	2
2	3	2	1	0	2	1	2	1	2	2	1	2
1	2	2	3	2	2	2	3	2	1	2	2	2
3	2	1	0	1	0	2	1	1	0	1	2	2
1	2	1	3	3	2	2	2	2	3	3	3	1
2	1	2	4	1	2	2	3	2	2	1	2	2
1	1	2	1	2	1	2	1	2	0	2	0	1
2	2	3	2	1	0	1	2	0	0	1	2	3
2	3	3	3	3	3	3	2	3	2	1	1	3
1	2	1	2	2	1	2	2	0	3	3	2	2
0	2	1	1	2	0	1	1	2	2	2	2	2
1	4	3	2	3	2	2	3	2	2	2	3	2
1	2	2	4	2	2	2	3	2	2	2	3	2
2	4	3	3	2	2	3	2	4	2	2	3	2
2	3	2	3	4	2	3	2	3	2	3	2	2
2	1	2	1	3	1	2	0	2	1	2	1	2
4	2	3	1	2	1	2	0	2	0	1	2	1
2	4	3	2	3	3	2	4	3	4	2	2	3
2	1	2	1	1	2	2	1	2	2	2	0	0
4	3	3	2	2	1	2	2	2	2	2	3	1
2	2	1	0	1	0	1	1	2	1	0	1	1
3	1	2	2	2	1	3	2	2	2	2	2	2
2	2	3	2	2	2	3	3	2	2	3	1	4
1	3	1	2	2	2	1	4	2	3	2	4	2
1	2	2	2	3	3	2	2	4	2	2	2	2
1	2	2	2	2	3	2	4	2	3	1	3	3
1	2	2	3	0	2	1	2	2	2	1	2	0
3	3	2	1	3	3	3	3	2	4	4	3	2
1	3	2	3	3	1	2	3	1	2	2	4	2
2	3	1	2	0	3	2	4	1	2	2	3	1
3	2	1	2	2	1	2	3	1	1	3	1	2
2	2	2	2	0	1	2	2	1	3	1	3	4
3	2	1	1	0	3	0	1	2	2	0	1	0
1	3	2	2	2	1	2	1	1	4	4	2	2
1	3	3	3	1	2	2	2	3	2	2	2	1
0	1	2	2	1	1	1	2	3	2	0	1	1
2	4	2	2	2	3	2	3	2	2	2	1	2
2	3	3	4	2	3	2	3	4	3	3	3	2
0	0	1	1	2	1	1	1	2	1	1	3	2
3	3	2	2	1	2	2	2	2	2	2	2	2
0	3	2	2	2	2	2	2	2	1	2	3	2
3	4	3	3	3	4	1	4	2	2	3	2	3
3	2	2	2	2	2	1	2	2	2	1	1	2
0	1	2	1	1	2	0	0	0	2	3	1	0
3	3	3	2	2	2	2	3	1	1	2	1	2
3	1	2	1	3	2	1	2	2	2	2	2	2
2	1	1	3	2	2	2	2	1	2	3	2	2
2	2	2	3	1	3	3	2	2	3	2	2	3
4	2	1	2	2	2	2	2	2	1	3	3	2
3	3	1	3	1	2	2	3	2	4	2	4	4
2	2	3	4	3	4	1	4	2	2	1	1	2
3	3	2	2	1	1	2	3	2	2	3	3	2
4	4	4	3	2	3	2	1	2	2	3	2	3
2	1	3	3	3	2	3	3	3	2	3	2	3
2	3	0	3	2	2	2	4	0	3	2	2	3
3	2	4	2	4	4	2	3	4	1	4	2	3
2	4	3	3	2	2	3	3	3	4	4	4	4
1	2	2	4	2	1	3	1	1	2	2	2	2
3	2	2	1	2	0	2	2	2	1	1	1	2

## Sheet: 1&4
4	4	4	3	3	3	2	2	4	3	2	1	2
4	3	4	1	2	3	3	2	4	0	2	0	2
3	2	1	2	2	1	2	0	2	0	0	0	1
3	3	3	3	1	1	1	3	1	2	2	3	1
3	4	3	3	2	4	3	3	3	2	2	3	2
4	3	3	2	3	4	2	2	1	1	2	3	1
3	3	3	2	2	1	1	2	2	3	1	1	2
2	1	3	3	1	2	1	2	1	1	0	3	2
4	2	4	3	2	1	3	2	2	2	1	4	1
4	3	3	2	4	2	3	2	3	1	4	1	1
3	3	4	3	2	2	2	2	2	1	2	1	0
3	4	3	3	2	4	3	2	3	2	1	2	3
4	3	4	3	4	2	4	2	3	1	3	0	1
3	4	2	2	2	3	2	2	0	1	1	1	0
3	3	2	2	3	2	3	3	3	2	2	1	1
2	3	2	3	3	2	2	3	2	3	2	1	1
2	2	2	2	2	2	1	1	1	2	2	0	0
4	4	3	4	3	4	3	4	0	2	2	2	1
3	4	4	1	2	2	3	3	2	2	1	2	1
3	2	3	4	2	3	1	4	1	4	3	2	1
1	2	2	1	1	0	1	1	1	0	1	0	0
4	1	4	2	4	2	3	1	2	3	3	2	2
3	4	4	2	4	3	2	2	2	3	3	2	1
4	4	4	2	3	2	1	1	2	2	1	2	2
4	4	4	4	4	3	2	4	4	2	2	3	2
3	4	2	4	4	3	3	2	3	3	1	2	0
3	2	3	2	4	1	2	1	1	1	1	0	2
3	3	3	3	3	4	2	2	1	2	2	1	3
2	2	2	1	1	2	0	2	1	0	2	0	0
2	4	3	3	3	4	1	3	3	2	1	3	2
4	4	3	3	4	2	4	4	4	2	2	2	2
2	3	3	3	4	3	4	3	1	2	2	2	1
4	2	3	4	3	3	2	3	1	3	1	2	2
4	3	4	2	4	3	3	2	2	3	3	1	2
3	4	3	4	3	4	2	2	4	2	2	2	2
3	3	2	3	2	1	1	1	4	1	2	0	1
3	4	2	4	4	2	3	2	2	3	2	2	0
4	2	3	4	4	3	3	2	3	3	4	3	2
3	3	3	4	3	4	2	3	3	2	2	3	2
4	2	3	3	4	2	3	2	3	2	1	1	2
2	4	2	2	2	2	2	4	2	1	2	1	2
3	3	2	2	3	2	3	0	2	0	2	2	1
3	2	3	4	3	3	2	3	1	2	2	3	0
3	4	2	2	1	3	2	2	2	2	1	2	1
3	3	2	2	2	1	1	2	2	1	2	0	0
3	4	3	3	3	3	3	2	2	2	1	4	2
4	2	4	3	2	1	2	1	2	1	2	1	2
3	2	4	4	4	2	4	2	3	2	2	1	2
4	4	3	3	3	3	2	2	1	2	1	2	2
3	4	2	2	3	2	2	2	1	1	3	2	1
4	3	3	1	2	1	4	1	2	2	3	1	2
4	4	3	2	3	4	3	2	3	2	2	1	3
3	3	2	2	3	2	2	2	0	2	1	0	2
4	3	4	1	4	2	3	2	3	1	1	2	1
4	3	4	3	4	2	2	4	2	2	3	2	1
2	4	2	3	1	2	3	2	0	3	1	3	0
4	2	4	3	4	2	3	2	3	2	2	3	2
2	3	3	4	2	3	2	2	1	1	0	1	1
4	4	3	3	4	2	1	2	3	2	2	2	1
2	4	4	3	3	3	3	1	1	1	1	2	1
3	4	2	3	3	3	4	3	2	3	2	1	2
3	3	3	2	3	2	2	3	2	1	2	0	1
4	3	3	2	3	2	2	1	1	1	2	2	2
4	1	2	1	1	1	2	0	0	1	0	1	0
3	0	2	3	3	2	0	0	1	0	0	1	0
4	3	3	4	3	4	2	1	4	2	2	1	2
3	3	2	3	0	2	2	2	3	2	3	2	1
3	4	4	4	2	3	2	2	2	1	0	2	2
3	2	4	3	3	3	2	2	3	2	1	1	1
4	4	4	4	4	2	2	2	1	1	3	1	1
4	2	3	2	4	3	3	3	1	2	2	4	2
4	3	3	2	4	3	3	1	3	2	2	0	1
4	3	3	1	4	1	2	2	3	0	2	0	1
2	2	2	3	3	3	2	1	1	2	0	1	0
3	4	3	3	2	3	2	2	2	4	2	3	1
3	3	4	3	3	4	4	2	2	3	1	3	2
3	4	2	3	2	2	1	1	2	2	2	1	0
4	4	3	4	4	4	2	2	3	4	1	4	2
2	2	2	3	3	2	2	2	2	1	1	1	0
4	2	4	4	2	2	4	3	2	4	1	1	1
3	2	2	3	2	3	2	2	2	1	2	2	2
3	2	2	3	0	1	2	1	1	2	1	0	1
4	3	4	3	3	4	3	2	2	1	1	1	2
4	3	2	3	2	1	2	1	2	1	1	0	0
4	2	4	4	4	1	3	2	4	0	4	2	2
4	2	4	0	3	1	2	2	3	2	3	1	1
2	3	2	2	1	0	1	1	1	0	0	0	2
3	4	4	4	2	3	2	3	2	2	3	2	2
4	3	2	2	2	3	2	2	2	2	2	3	2
3	2	4	1	4	2	3	1	2	2	1	0	2
3	3	2	3	3	1	3	1	2	1	2	1	1
3	4	2	4	2	2	2	2	2	1	0	1	0
3	2	3	2	2	1	3	2	1	2	0	1	0
3	3	4	1	2	2	3	0	2	0	2	2	1
4	4	3	3	4	2	3	4	2	3	3	2	2
4	4	4	2	3	2	4	2	1	2	2	1	2
2	2	2	2	2	0	2	2	0	0	2	0	1
2	3	2	3	3	2	2	1	1	2	2	1	1
3	3	3	3	4	3	2	2	2	1	3	2	1
3	4	4	2	3	1	2	1	4	1	2	1	1
4	4	3	4	2	2	1	2	2	1	2	1	0
3	4	4	4	4	3	1	4	2	3	3	2	2
4	1	3	3	4	3	3	3	2	2	1	1	1
3	4	4	4	4	3	2	2	2	1	3	2	2
2	2	2	2	2	2	1	0	0	0	0	0	0
3	4	3	2	2	2	1	3	2	2	2	2	2
4	3	3	2	4	1	3	1	3	0	1	0	2
3	4	4	3	2	4	3	4	1	3	3	2	1
1	2	1	1	0	1	2	0	0	0	0	0	1
4	4	3	4	2	2	4	4	2	3	1	2	2
4	3	4	4	2	3	3	2	3	4	1	2	2
3	2	2	3	2	2	2	2	2	1	2	1	1
4	3	3	3	2	2	3	2	3	2	3	2	2
2	3	1	4	1	4	2	1	2	4	1	2	1
4	4	3	3	4	4	3	3	3	1	3	1	2
2	2	3	0	1	2	0	2	0	0	3	1	1
4	4	3	4	2	4	2	4	2	4	2	2	1
4	3	4	4	3	2	4	2	3	3	3	2	0
4	3	4	4	4	4	3	3	3	3	2	3	2
4	2	4	2	3	2	3	2	2	2	1	1	3
3	4	4	4	3	3	4	3	2	2	2	3	2
3	3	1	2	0	2	3	3	1	3	1	2	1
3	4	3	3	4	3	1	2	3	2	2	2	2
3	4	4	4	4	4	4	4	2	3	2	4	2
3	4	2	3	2	3	1	2	2	3	2	1	1
2	2	4	4	2	2	2	2	3	3	2	0	1
3	3	3	3	0	1	2	1	2	2	3	1	0
2	2	3	2	2	2	0	2	0	4	0	0	0
4	2	3	2	4	2	2	3	3	2	2	1	3
2	4	2	3	2	2	3	3	1	1	1	2	2
4	3	4	2	4	0	3	2	3	0	3	2	1
3	4	4	1	4	2	3	2	3	2	2	1	1
2	3	3	0	1	1	2	1	0	0	3	1	2
3	3	2	4	2	3	2	2	1	3	2	0	1
3	2	4	3	4	3	3	0	1	1	2	0	2
4	4	4	3	3	4	3	4	3	3	1	3	3
4	4	4	4	4	4	3	4	4	3	3	2	3
4	4	3	2	3	2	4	3	3	1	2	3	2
3	2	3	4	3	2	2	4	2	2	2	2	2
4	4	3	4	2	3	2	3	3	2	2	2	1
4	4	3	4	1	4	2	3	2	4	3	3	1
3	2	3	3	1	1	2	1	2	2	1	1	2
3	2	4	3	4	2	2	2	2	2	1	2	1
3	3	2	2	1	2	2	0	2	1	2	1	1
2	2	4	2	2	2	2	2	0	0	0	2	0
3	3	4	4	2	3	3	2	4	3	2	2	1
4	2	4	3	3	3	2	3	3	2	1	0	4
4	3	3	3	4	2	4	1	4	1	3	1	2
3	2	2	0	3	1	2	2	1	0	0	1	1
2	2	2	2	2	3	2	2	2	2	2	1	2
3	3	3	3	3	4	3	3	2	3	2	1	1
3	3	4	3	2	2	2	2	2	1	2	2	2
4	2	3	2	2	2	3	3	3	1	1	2	2
3	4	3	2	2	3	3	4	2	3	2	2	2
4	4	4	4	2	4	1	3	2	2	0	1	2
3	4	4	3	4	4	2	4	4	3	2	3	2
3	4	2	3	1	3	1	1	2	0	1	1	1
3	2	3	3	2	2	3	2	2	2	2	2	2
4	4	4	2	2	2	4	2	3	3	0	2	2
2	3	3	3	1	2	1	1	1	1	2	1	1
4	4	4	2	3	3	2	1	1	1	1	2	1
2	4	4	4	2	2	2	3	1	2	1	2	2
3	2	3	2	1	3	2	1	2	0	1	2	0
3	4	4	3	3	2	2	2	2	2	1	1	2
4	4	4	4	4	2	3	4	4	4	4	3	2
2	3	3	2	3	1	2	2	1	1	2	2	1
4	3	2	1	3	3	0	3	2	2	2	2	1
4	4	3	3	4	4	3	2	3	3	2	1	2
4	4	3	3	3	3	3	4	3	4	3	4	3
4	3	4	2	3	3	4	4	3	2	3	2	0
4	2	2	2	2	1	2	0	2	1	1	0	0
3	1	3	1	2	2	3	1	1	1	2	0	1
3	3	2	4	3	3	1	3	2	3	1	2	1
4	3	2	2	2	3	1	2	1	1	2	2	0
3	4	2	3	3	3	2	2	3	1	2	2	2
3	2	2	3	2	2	4	2	1	3	1	0	0
2	4	4	4	3	4	3	1	2	3	2	2	2
3	3	4	2	1	3	3	2	2	1	1	2	2
4	4	4	4	4	3	3	2	3	2	2	2	3
4	3	2	3	2	2	2	3	2	2	2	0	1
3	1	2	3	2	2	3	2	2	1	2	0	0
3	4	2	3	4	3	2	0	1	1	1	1	1
4	4	2	4	2	3	2	2	3	1	1	2	2
4	3	2	3	1	1	3	1	3	3	2	2	2
4	1	3	2	3	1	2	1	2	1	2	2	2
3	4	4	3	4	3	4	2	2	4	2	3	1
4	4	3	3	3	3	0	3	2	2	1	1	1
2	3	2	3	3	3	4	1	2	0	1	1	1
3	4	2	3	2	3	3	2	2	2	2	1	2
4	3	4	4	2	2	1	2	0	3	1	2	2
2	2	3	2	3	1	1	3	1	1	2	0	3
4	3	2	2	4	3	3	3	3	2	2	2	3
2	4	2	4	2	2	2	4	1	1	1	2	2
4	3	1	1	2	1	3	2	1	0	2	0	3
4	4	3	4	4	4	4	3	2	4	3	3	1
3	3	3	3	2	2	2	2	2	0	0	2	2
4	4	4	4	4	3	3	4	3	3	2	2	2
4	3	3	4	3	1	2	2	2	2	2	1	0
4	2	2	4	2	3	2	2	3	0	2	2	2
3	4	4	3	2	1	1	2	1	0	4	1	2
3	4	0	4	3	4	4	3	2	3	0	2	0
3	3	3	4	4	3	2	2	2	4	2	2	2
2	2	2	2	2	1	2	1	1	0	1	1	1
3	3	4	1	2	3	2	3	4	2	3	1	2
3	1	4	2	3	2	3	0	3	1	1	0	3
4	3	2	2	3	2	2	2	2	1	2	0	1
4	2	4	4	4	2	3	1	4	2	4	2	2
4	2	4	4	2	3	3	2	2	2	2	2	2
3	3	4	1	2	2	1	2	1	0	2	1	1
3	2	2	1	2	1	2	2	2	1	2	1	1
4	2	3	3	2	2	3	3	3	2	3	2	2
1	3	2	3	1	2	2	3	2	2	3	2	2
1	2	2	1	1	2	2	1	1	2	4	2	0
2	4	2	2	2	2	1	2	3	2	2	1	1
2	2	1	2	2	2	3	2	3	1	0	2	2
2	2	2	3	1	3	2	3	1	2	2	2	2
2	4	3	2	1	2	1	1	2	2	2	2	1
2	3	1	3	2	3	1	2	2	2	2	2	2
2	2	2	0	3	2	2	2	3	0	1	3	2
3	2	3	2	1	2	2	1	3	2	2	0	3
1	1	2	2	2	2	3	3	2	3	2	2	3
2	2	2	3	2	2	2	2	2	0	1	3	2
3	1	3	1	2	1	3	2	3	2	3	1	2
2	2	3	3	4	2	4	1	4	3	4	2	4
3	2	3	2	3	2	4	1	3	2	3	2	3
2	2	2	3	2	1	1	1	1	2	3	3	1
3	2	2	1	0	2	2	2	1	2	1	2	0
2	2	2	2	1	2	2	0	2	2	1	3	1
2	3	3	4	2	0	2	2	3	2	2	2	2
1	3	1	2	2	2	2	2	1	2	2	2	2
4	2	3	2	2	1	2	2	3	2	4	2	2
1	1	1	2	1	1	1	2	3	3	1	2	1
3	1	3	2	3	2	2	3	4	3	2	2	2
2	2	1	3	2	4	1	1	1	2	3	3	2
1	2	2	2	0	4	2	2	0	1	1	1	2
4	1	3	2	2	2	4	3	2	3	2	2	4
0	1	1	2	1	2	2	1	1	2	3	2	2
1	2	3	3	3	3	3	3	2	2	2	2	3
3	2	2	2	2	3	2	1	2	2	2	2	3
4	0	2	2	3	3	2	1	3	2	3	2	3
3	2	3	3	3	2	2	0	2	1	2	2	2
3	1	3	1	1	2	2	2	2	3	2	3	3
2	2	2	2	1	2	2	3	1	2	2	1	3
1	2	1	4	2	1	1	2	1	1	1	2	1
3	2	3	1	2	3	2	3	3	3	2	2	2
3	1	2	2	2	4	3	2	3	3	4	2	2
2	2	1	2	1	2	2	2	1	1	2	3	1
1	3	2	2	2	3	2	3	2	2	2	1	2
2	1	2	2	2	2	2	2	3	2	4	1	4
2	2	3	1	3	2	2	2	1	2	1	2	1
2	2	1	3	1	2	2	2	2	2	3	2	1
2	2	3	1	3	2	2	2	2	2	1	3	2
1	0	2	2	2	2	3	1	2	1	4	2	3
2	2	3	2	1	2	2	0	1	2	3	2	3
1	1	1	3	2	2	2	2	2	2	2	0	1
2	3	4	2	3	2	2	3	2	2	2	2	2
2	2	3	2	3	2	3	0	3	1	2	2	2
3	2	2	1	2	2	2	3	2	4	2	1	0
2	3	4	2	2	2	2	3	2	2	2	2	2
2	3	1	1	3	2	2	3	2	2	2	1	3
3	2	2	2	2	2	1	3	2	3	2	3	3
2	2	3	4	1	1	3	1	2	3	2	1	2
4	2	4	1	3	1	4	2	3	2	3	2	2
1	2	1	3	2	2	1	1	2	2	2	3	1
2	1	3	2	2	2	1	2	3	3	1	2	1
2	4	2	3	3	2	1	2	2	2	1	2	2
2	2	2	2	2	0	2	1	2	1	3	2	2
2	1	3	3	2	3	3	2	3	1	4	2	2
2	2	2	2	2	1	2	2	3	2	2	2	2
2	2	2	2	0	2	2	2	1	2	3	2	1
4	2	3	3	2	1	1	3	2	2	2	3	2
2	2	0	2	3	1	2	4	1	2	2	3	2
2	1	2	2	2	0	1	3	3	3	0	1	1
1	1	2	2	0	2	1	2	1	3	2	2	2
3	2	3	2	2	2	3	3	2	1	3	2	4
2	3	2	3	1	1	3	3	2	2	3	1	3
3	2	3	1	3	3	2	2	3	2	2	3	2
1	3	1	2	1	2	2	2	2	1	2	1	1
3	2	2	2	3	3	3	1	3	1	4	2	1
1	2	2	2	2	2	2	1	2	2	3	0	2
2	2	2	3	2	2	2	1	1	3	1	2	2
3	2	1	1	1	2	2	2	1	0	2	3	2
4	2	3	2	2	2	3	2	3	2	4	2	2
2	1	3	2	2	4	3	1	3	3	2	2	2
0	3	4	1	3	1	1	2	3	2	3	2	1
2	2	1	2	2	2	1	2	1	2	3	2	2
4	3	2	3	3	2	2	3	3	2	1	3	2
1	2	3	4	2	1	2	2	2	2	2	0	2
2	2	1	1	4	2	2	2	4	2	3	3	3
1	3	2	2	2	2	2	1	2	2	2	2	2
2	2	3	2	3	1	3	2	3	3	3	2	3
3	1	2	2	1	2	4	1	3	3	2	3	1
0	1	0	2	2	2	2	2	0	3	1	1	2
4	2	3	2	3	2	3	2	4	2	4	2	3
2	1	1	1	3	2	3	2	3	2	3	1	4
2	1	2	2	2	4	2	1	3	3	2	2	2
1	2	2	2	1	2	0	1	2	2	1	1	1
0	2	0	2	1	2	3	2	1	1	1	2	2
2	0	1	3	2	2	3	1	3	2	2	4	1
2	2	2	2	2	2	1	2	2	1	2	2	1
2	2	2	3	1	2	1	4	0	1	3	3	3
2	2	1	1	1	1	2	1	3	2	2	1	2
4	1	3	3	1	1	1	2	2	3	2	3	1
3	2	3	2	3	1	3	2	3	1	2	2	2
3	2	1	2	4	2	3	2	2	2	2	4	3
0	2	2	2	2	2	0	1	1	2	1	2	2
2	2	1	3	2	2	2	2	2	2	0	2	1
2	2	2	1	0	2	2	2	1	2	2	3	2
4	3	3	2	3	2	3	2	1	2	2	1	2
2	1	1	1	1	1	2	0	2	2	2	2	3
2	2	2	2	2	2	4	2	4	2	1	3	3
2	2	3	2	3	1	3	2	0	2	2	2	2
1	3	2	2	1	1	4	3	2	2	1	1	1
2	2	2	2	2	1	3	1	2	2	3	2	2
2	2	2	2	1	1	2	2	2	2	2	2	3
4	3	3	2	2	2	3	3	1	2	1	1	4
2	2	3	3	2	3	2	4	3	2	2	3	2
0	3	0	2	2	3	2	2	1	2	1	2	2
1	3	2	2	2	2	1	3	2	2	3	2	2
1	2	3	3	2	2	2	2	2	2	3	4	2
1	1	1	2	1	1	1	3	1	3	0	2	0
2	2	1	3	1	1	1	1	0	2	2	3	2
3	2	2	1	1	2	1	2	2	2	2	2	2
2	1	2	3	1	2	2	3	2	2	2	1	3
2	2	3	2	4	2	3	3	2	2	3	2	2
1	1	2	2	3	2	2	3	2	3	4	2	2
3	3	2	3	3	1	2	2	2	2	2	3	1
2	2	2	2	2	2	2	2	0	4	2	1	2
2	1	1	2	2	2	2	3	4	3	3	2	2
2	1	1	3	0	0	1	1	1	3	3	0	2
2	2	3	2	1	1	2	3	2	1	2	2	2
3	1	0	2	1	1	2	2	1	2	2	3	2
1	2	2	1	1	3	1	2	2	2	2	1	3
4	3	2	2	2	2	3	2	2	2	3	3	2
0	2	2	3	2	2	1	1	1	2	2	3	2
2	3	1	1	1	3	1	1	2	3	3	3	3
2	2	2	3	2	1	1	4	2	1	0	1	1
3	1	2	1	1	1	2	2	0	3	1	3	2
2	1	2	2	2	2	1	3	2	2	1	2	0
1	1	1	0	3	2	2	2	2	2	2	3	2
2	2	2	2	1	0	1	2	2	2	1	1	1
2	1	2	3	2	2	2	2	1	3	3	2	1
1	3	2	0	3	3	2	1	2	2	3	3	2
1	2	1	2	2	2	1	1	2	2	3	0	1
1	2	2	2	1	1	0	1	2	3	1	2	1
3	2	1	1	1	2	2	2	2	0	4	3	2
2	2	3	3	3	2	3	1	3	3	3	2	2
1	1	2	2	2	2	3	1	2	3	1	3	1
1	4	1	2	4	1	3	2	4	2	3	2	3
2	2	2	2	0	2	1	0	1	2	2	2	3
2	2	2	2	1	3	1	1	1	2	1	2	3
2	3	4	1	3	2	2	3	3	2	2	1	2
2	2	2	2	2	2	2	4	2	2	2	3	2
3	2	1	1	1	3	2	2	2	3	1	1	2
1	3	3	3	2	2	2	3	2	2	2	3	2
2	3	3	1	3	2	2	2	3	2	2	1	3
3	1	2	2	3	2	2	3	1	2	2	2	3
2	1	2	3	2	1	3	2	2	3	3	0	2
1	2	1	1	2	1	1	3	1	1	2	2	2
1	1	1	3	3	2	2	1	2	3	2	3	2
2	1	2	2	2	2	2	1	3	2	2	2	2
3	2	2	1	1	1	2	2	1	3	1	1	0
1	2	3	2	3	2	2	2	2	3	2	2	2
1	3	1	1	2	2	1	2	1	1	2	2	0
2	2	2	3	2	2	1	2	2	4	1	3	2
2	2	0	2	0	1	1	0	1	2	1	2	0
3	0	2	2	1	1	2	2	2	2	2	2	1
2	1	4	4	3	2	3	3	1	1	2	1	2
2	1	3	2	2	2	2	2	3	2	2	2	2
1	1	1	3	0	4	1	2	2	2	3	2	2
2	2	2	2	2	4	3	2	3	1	2	2	3
2	3	2	2	1	2	3	3	2	2	3	1	3
0	4	2	2	2	3	2	2	0	2	1	2	1
2	3	2	2	2	2	4	2	3	2	2	1	1
1	3	4	0	2	2	1	1	1	2	3	2	2
2	2	3	2	2	2	2	2	2	3	4	0	3
2	3	3	3	2	1	2	1	2	3	2	2	2
3	2	1	1	1	2	2	2	1	1	2	3	1
3	2	2	2	2	3	2	2	2	2	2	1	1
3	2	3	1	2	2	3	1	3	2	2	3	3
2	3	2	2	2	2	2	2	1	2	1	2	2
0	2	0	1	1	3	2	2	1	1	1	3	2
1	2	2	2	1	1	2	2	2	3	2	1	0
1	1	2	2	2	1	2	2	3	3	1	2	2
3	1	4	2	2	2	3	1	4	3	3	2	2
1	2	3	2	2	2	2	1	2	1	1	2	1
3	1	1	0	2	3	4	1	2	3	2	1	2
2	0	2	3	1	2	3	0	3	2	2	2	1
3	3	2	0	2	1	1	2	2	1	2	1	0
3	3	2	2	3	2	2	2	4	2	2	2	2
1	2	3	3	2	3	0	2	4	3	2	2	2
2	2	2	1	1	3	2	2	2	1	3	2	3
2	3	3	2	2	2	1	2	3	2	2	2	4
3	2	3	1	1	2	2	3	2	3	2	1	0
0	3	2	2	2	2	1	2	1	3	2	3	1
1	2	2	2	2	2	1	1	2	1	2	2	1
2	2	2	3	3	1	1	3	3	4	2	2	2
2	2	0	2	0	2	2	1	1	3	3	2	1
4	1	3	3	1	2	2	3	3	3	4	2	1
2	1	2	2	1	0	2	2	2	0	1	1	4
2	2	3	2	2	2	1	1	2	2	1	2	2
1	3	2	2	3	2	2	2	2	2	2	1	2
1	3	3	2	2	3	3	1	2	1	2	2	1
3	2	2	2	1	2	3	2	2	2	3	1	3
2	2	2	3	1	2	2	1	2	1	2	2	2
1	3	0	2	0	2	1	2	1	4	0	3	1
2	1	2	2	2	2	1	3	2	2	3	1	2
2	1	2	2	1	0	2	2	2	3	1	2	2
2	2	1	3	2	2	2	2	1	2	2	2	2
2	1	2	1	3	1	2	0	0	3	2	3	3
3	2	2	2	2	2	2	2	2	3	2	1	4
1	0	3	2	2	2	3	0	2	2	1	2	1
3	3	3	2	3	2	2	2	2	2	2	2	1
2	2	1	1	3	1	1	2	0	2	2	1	1
2	2	3	2	3	3	4	2	4	1	2	2	2
2	3	2	1	3	3	2	2	3	2	4	1	2
3	2	2	2	2	2	2	3	2	4	1	2	1
4	3	4	1	4	2	3	2	4	2	3	2	4
3	2	3	2	2	3	3	2	4	2	2	2	2
2	1	2	3	1	2	3	1	3	3	2	3	1
0	3	4	1	2	1	2	2	2	2	3	2	1

## Sheet: 2&3
1	2	2	1	1	2	1	2	3	2	3	3	3
0	0	3	0	3	0	3	0	2	2	3	1	4
1	0	1	1	1	0	2	1	2	2	2	2	2
1	1	0	2	1	1	2	2	2	3	3	2	3
1	1	1	3	2	4	4	3	3	4	3	3	3
1	1	2	2	2	2	2	2	2	2	3	3	3
2	1	1	2	3	2	3	1	3	2	2	3	3
0	0	0	0	0	1	0	2	2	1	2	1	2
1	1	2	2	1	3	2	0	3	2	3	1	3
2	1	2	0	2	0	3	2	2	2	2	1	4
0	0	1	1	1	2	3	1	2	2	3	1	2
1	2	1	0	1	2	2	2	2	2	2	1	2
1	0	2	0	2	1	1	2	1	3	4	2	3
1	1	1	2	0	2	1	2	2	1	2	0	3
0	1	0	0	0	2	1	1	1	1	1	2	3
0	1	0	2	1	3	3	3	1	4	3	3	3
1	0	1	1	0	2	2	2	1	2	1	2	2
2	1	2	2	3	1	3	4	3	4	2	2	2
0	1	0	3	0	0	2	2	2	2	2	1	2
0	4	1	1	1	2	1	3	2	2	2	2	2
0	1	0	0	0	0	1	1	2	1	2	1	2
0	0	2	0	2	1	2	0	2	3	3	3	4
0	1	2	1	2	1	2	2	2	2	2	2	2
1	0	2	1	2	1	2	1	2	2	2	4	2
2	1	2	3	2	3	2	4	2	3	3	2	4
2	2	2	2	3	2	3	3	3	2	4	2	3
0	0	1	0	1	1	1	1	4	2	3	1	2
1	0	0	1	2	2	1	2	3	2	3	3	4
0	0	1	1	1	0	1	0	0	2	1	1	1
1	2	1	2	1	2	2	3	1	2	2	3	3
1	2	2	3	2	4	2	4	4	3	3	4	3
1	0	0	1	2	2	2	3	1	3	1	2	2
1	1	1	1	2	2	3	3	2	3	2	3	3
1	1	2	2	3	1	4	2	2	2	3	2	4
0	3	1	1	3	2	2	2	2	4	4	2	3
0	0	0	1	1	1	1	2	2	2	1	1	2
1	1	1	3	2	2	2	2	3	3	3	4	4
2	0	2	3	1	3	2	2	3	3	4	3	3
2	2	3	2	2	2	3	2	2	3	4	1	3
3	2	3	0	2	2	2	2	2	2	2	1	4
0	1	0	2	1	2	1	3	2	1	2	3	2
1	2	0	2	2	2	4	3	2	3	4	3	4
0	2	1	0	0	1	0	3	2	3	2	3	1
0	1	0	2	0	1	1	2	2	2	2	4	3
0	1	0	0	0	2	2	1	1	2	1	2	2
0	0	0	2	1	3	1	2	0	3	1	3	3
2	0	0	1	2	2	2	0	2	2	4	1	3
2	1	2	2	2	3	3	2	3	3	2	4	3
1	0	2	0	1	2	3	3	1	1	4	4	2
0	0	1	0	3	2	2	1	3	3	1	4	3
0	2	1	0	2	1	3	2	3	2	2	3	4
2	2	1	0	2	2	3	1	1	2	3	4	3
1	1	1	0	0	0	3	2	1	2	2	2	2
1	0	1	2	2	1	2	0	1	2	2	2	3
2	1	2	1	1	1	2	1	2	3	3	2	3
1	2	1	1	1	0	1	1	2	3	2	2	2
2	2	2	1	2	2	2	3	4	2	4	2	2
0	1	2	2	0	3	1	3	2	3	2	2	2
1	2	0	2	0	0	1	2	1	2	2	3	3
0	0	1	0	1	0	0	0	2	1	2	2	3
0	2	0	3	0	1	1	3	1	2	2	4	2
2	0	0	0	2	1	0	2	2	2	1	2	3
2	2	1	0	3	2	4	1	3	3	3	1	2
0	0	0	0	0	1	1	1	0	0	0	2	1
0	1	2	0	2	1	1	1	1	1	1	1	2
1	1	2	2	2	2	3	2	2	3	2	3	3
0	0	1	2	3	2	1	2	1	4	2	2	2
1	2	0	1	1	3	3	3	2	3	2	2	2
0	3	2	2	2	2	2	2	3	2	3	3	4
1	1	0	1	1	1	2	2	3	1	1	2	4
2	1	1	1	2	2	4	1	2	4	2	3	3
0	0	0	1	0	1	2	1	2	2	2	2	3
1	0	0	0	1	1	1	1	3	1	2	2	2
0	0	0	2	2	2	1	1	1	1	2	1	2
0	3	1	2	0	3	2	2	1	2	2	3	2
1	2	3	2	2	3	2	3	3	3	2	3	3
0	0	1	2	1	2	1	0	1	2	0	2	2
0	4	0	2	2	4	2	1	3	4	0	4	3
0	2	0	1	1	1	1	1	0	4	2	3	2
1	1	2	2	3	2	2	2	2	2	2	3	2
2	0	2	1	1	0	2	0	3	1	3	2	3
2	0	0	0	1	1	1	1	3	1	2	1	0
0	0	1	1	1	2	1	2	3	2	2	3	2
0	0	1	0	0	1	2	3	2	3	3	2	3
1	0	2	2	2	1	2	2	2	2	3	2	3
2	1	1	0	2	2	4	1	2	3	3	0	4
0	0	0	2	1	2	1	2	1	2	2	0	2
3	3	1	2	1	3	3	3	3	4	2	4	3
0	1	1	0	1	1	1	2	2	2	2	3	3
0	0	0	1	2	1	3	0	2	2	4	2	3
0	0	2	3	0	0	1	1	0	1	2	2	2
1	0	1	0	0	2	0	2	2	3	2	3	1
0	0	1	0	0	1	0	2	0	4	2	1	2
2	0	0	0	1	1	3	2	2	0	2	0	4
0	2	2	1	2	2	2	3	1	4	2	4	3
2	1	1	1	1	1	2	1	4	3	3	4	3
0	0	1	0	0	1	0	0	2	0	1	1	2
1	1	1	0	1	2	2	1	2	2	2	2	3
1	1	2	2	1	2	1	3	3	3	3	3	4
1	0	0	1	0	1	3	1	2	1	2	1	3
0	0	2	1	2	0	3	1	1	2	2	1	3
2	1	2	4	2	2	2	2	3	3	2	3	3
1	0	2	0	2	2	2	2	2	3	2	2	4
1	1	2	0	2	3	2	2	2	2	4	3	2
0	0	0	0	1	0	0	1	0	1	2	2	3
0	2	1	1	2	2	1	1	2	2	2	1	2
2	1	1	0	2	1	3	2	4	2	4	1	3
2	2	1	2	2	3	2	3	3	4	3	2	3
0	1	0	1	2	0	0	0	0	2	1	1	2
0	2	0	1	1	1	2	2	3	3	1	2	2
1	0	1	0	2	2	3	2	0	2	2	4	3
0	0	1	1	2	0	1	1	2	2	4	2	4
0	0	3	3	2	1	1	2	1	4	2	1	3
1	1	1	1	2	2	0	2	2	1	2	4	3
1	1	2	2	3	2	4	3	2	2	2	3	1
0	0	0	1	1	1	4	1	2	2	2	3	2
0	2	0	2	1	2	1	1	3	2	4	3	3
3	0	1	1	1	0	1	1	2	1	2	2	1
2	1	3	2	3	3	2	3	2	4	4	4	4
1	1	0	2	1	1	3	2	2	2	4	2	3
1	2	1	1	2	2	0	3	1	2	3	3	4
0	0	0	0	1	2	2	3	1	3	3	3	2
1	2	1	2	0	2	2	2	2	2	2	2	2
2	3	1	3	2	4	2	3	4	4	2	4	3
2	2	2	2	2	3	3	4	1	3	2	2	2
0	0	0	0	0	0	1	0	2	1	2	2	3
0	1	1	0	1	0	0	2	2	0	3	0	2
0	2	0	2	1	1	1	2	1	0	2	2	2
1	2	2	1	2	1	3	2	4	2	3	4	3
0	0	2	1	0	1	2	2	2	3	0	2	3
1	1	1	0	1	1	3	1	4	2	2	1	3
1	1	2	1	2	1	1	2	2	3	3	3	4
0	2	1	0	1	2	0	2	1	2	3	2	3
0	1	0	1	0	2	2	2	1	1	3	2	2
0	0	1	0	0	0	1	1	2	0	3	1	2
1	1	3	1	4	3	2	4	4	4	3	4	2
1	3	2	3	4	3	3	4	3	4	3	3	4
0	1	0	2	3	0	2	2	2	1	4	2	3
2	2	2	2	3	2	2	2	2	3	4	3	2
2	0	0	1	2	2	0	2	2	3	2	2	3
2	3	0	2	1	4	3	3	2	4	2	3	3
0	1	0	0	1	1	0	1	2	2	2	2	4
0	1	2	1	1	1	1	2	2	2	3	2	3
0	0	0	0	2	0	2	1	2	1	1	2	2
0	0	0	0	0	1	0	1	1	0	2	0	2
3	2	2	2	3	4	1	2	3	2	2	2	2
2	0	3	1	0	1	2	1	3	2	3	3	2
2	0	2	0	2	1	3	2	3	2	4	1	3
2	1	0	0	1	2	2	2	2	1	2	1	2
1	0	1	1	2	0	3	2	2	2	1	3	3
2	1	1	1	0	2	4	2	1	3	3	4	1
0	2	0	2	1	0	3	2	2	4	3	2	3
0	1	1	1	2	0	2	0	2	1	3	2	2
1	1	1	4	2	2	2	3	2	3	4	3	2
1	2	1	1	3	2	2	3	2	2	2	3	3
0	2	1	3	2	4	1	2	2	3	2	3	4
0	0	0	1	1	2	2	1	1	2	2	1	2
1	1	1	2	0	3	1	1	2	3	2	4	3
0	1	2	1	2	2	2	2	2	2	3	3	3
1	1	2	1	0	2	1	0	1	2	4	2	2
0	2	2	0	1	0	2	0	3	1	2	2	3
1	2	1	1	2	2	1	3	2	2	2	4	3
1	2	0	1	1	0	1	2	1	1	1	1	2
0	2	0	1	3	2	3	2	2	3	2	2	3
1	1	3	2	2	4	3	4	2	3	4	4	4
2	2	1	1	1	2	2	1	1	1	1	1	2
0	0	0	2	1	1	2	4	2	2	3	2	2
1	1	2	2	4	2	1	3	3	4	2	4	2
1	3	2	2	2	2	3	4	4	3	3	4	4
2	2	2	1	2	2	2	2	3	2	2	3	4
0	0	2	0	1	0	2	2	1	0	1	2	2
1	0	1	1	2	1	3	0	2	1	2	1	3
0	1	0	2	1	2	1	1	1	3	0	3	1
2	1	1	1	1	1	1	2	1	2	2	2	3
2	1	2	1	3	3	2	2	2	3	2	3	2
2	1	1	1	0	1	3	2	2	3	1	3	3
2	2	1	2	2	2	2	3	2	3	2	3	4
0	2	1	0	3	2	1	3	2	3	2	2	3
2	3	2	2	2	3	2	4	1	3	3	3	4
2	0	2	0	2	2	2	3	2	4	3	1	2
1	0	1	1	1	1	2	1	2	0	2	1	3
0	0	0	0	0	1	0	1	2	2	1	2	2
1	1	1	3	2	3	3	2	2	3	3	2	4
2	1	2	2	1	0	2	2	1	2	4	2	1
0	0	0	1	1	2	2	2	2	2	2	2	4
2	2	1	3	2	2	4	3	2	4	2	4	3
1	2	0	1	2	0	1	2	0	4	4	4	3
0	0	2	0	1	0	2	0	1	1	1	0	2
0	1	2	2	1	3	2	2	3	3	2	4	3
0	1	1	2	1	2	2	2	2	2	3	3	3
2	0	1	0	2	1	2	0	2	2	1	2	3
0	0	2	1	1	2	0	2	4	3	2	2	2
0	2	0	2	1	2	2	2	2	2	2	3	2
2	1	1	1	1	0	2	2	3	2	4	2	1
0	2	1	2	2	1	3	3	2	4	3	3	3
0	1	2	1	1	1	2	3	2	0	3	2	4
1	1	2	1	2	1	4	3	2	3	3	3	4
2	0	0	0	2	0	3	2	2	2	2	1	4
0	1	2	1	2	1	2	2	2	2	3	1	2
2	1	2	1	2	0	3	1	2	2	3	2	3
0	2	1	2	2	1	3	4	2	3	2	3	2
2	2	1	2	2	3	2	3	3	3	2	4	2
0	0	2	1	1	1	1	2	2	2	2	1	2
1	0	2	0	3	1	2	3	4	1	3	3	2
1	0	1	1	2	1	3	1	3	2	3	1	3
0	0	1	1	2	1	2	1	2	3	2	2	3
2	0	2	0	3	3	3	0	3	3	3	3	4
1	0	2	1	2	1	1	1	4	4	2	2	2
1	0	0	0	1	0	1	1	2	2	2	2	3
0	0	0	0	1	0	2	2	1	1	2	2	2
3	4	2	3	3	3	3	4	3	2	4	1	3
3	2	0	2	2	0	1	0	1	1	2	1	2
2	2	1	3	0	3	2	4	2	1	1	2	2
2	1	1	0	2	1	2	0	3	2	3	0	2
2	1	2	1	2	2	2	2	3	1	1	3	1
3	1	4	2	3	1	4	0	2	1	2	0	3
2	2	3	2	3	2	1	3	1	2	2	2	1
2	0	2	1	1	0	2	1	1	0	1	2	2
1	3	1	2	2	2	1	3	2	3	3	2	3
2	3	2	1	3	2	1	0	3	1	2	1	2
4	2	3	0	2	2	2	2	3	2	2	2	1
2	1	1	2	2	0	2	0	2	2	2	2	1
2	0	3	3	2	2	2	2	2	2	2	1	2
2	3	3	2	4	2	3	2	4	2	3	3	3
2	4	2	4	2	4	3	4	2	4	2	3	1
2	2	2	2	2	2	3	0	2	2	3	1	3
2	3	2	0	3	1	2	3	1	3	1	2	1
2	2	2	2	2	2	2	2	3	3	1	3	2
2	2	2	2	3	2	2	2	2	3	2	3	3
3	1	1	1	2	1	2	1	2	2	2	0	2
3	2	2	2	4	1	2	1	2	1	2	3	2
1	2	1	3	1	2	3	3	1	2	1	2	0
3	4	2	4	2	3	3	4	2	3	4	4	3
1	1	3	2	1	0	0	1	1	2	1	2	2
0	2	2	1	1	2	1	1	2	3	2	2	1
3	2	2	4	4	2	3	3	2	3	3	3	2
2	1	3	2	1	3	1	2	1	0	3	2	2
3	2	2	0	3	3	3	2	2	3	2	2	2
4	3	1	2	3	1	1	3	2	2	2	3	4
3	3	2	2	3	3	4	3	2	3	3	3	3
3	2	2	0	3	2	1	2	2	2	2	2	3
1	2	3	3	1	3	2	2	2	3	1	2	0
2	2	3	1	1	1	2	1	1	2	2	2	1
1	2	1	2	1	1	2	2	1	0	0	2	1
2	2	4	3	2	3	2	2	3	2	2	2	4
3	2	2	2	4	2	2	2	3	1	3	2	3
1	3	1	2	0	2	0	2	0	4	3	1	2
2	0	2	1	2	0	2	1	3	1	1	1	0
3	2	4	3	4	2	3	1	4	3	3	1	3
2	1	0	2	2	3	1	4	2	2	2	2	0
2	1	0	2	3	2	3	2	2	1	2	2	2
2	2	2	1	1	2	2	2	3	2	2	2	2
4	2	3	2	2	1	3	2	2	1	1	1	3
1	2	2	3	2	3	2	2	2	3	3	2	2
1	2	2	2	1	1	2	2	2	1	1	4	1
2	3	2	4	3	3	2	4	3	4	2	3	2
1	3	0	1	2	2	4	3	2	1	3	2	3
1	2	3	3	3	3	3	2	2	3	2	2	3
3	1	1	1	2	2	2	2	2	2	3	3	3
1	3	3	1	3	1	1	3	2	1	1	2	3
3	2	3	3	2	4	3	4	2	2	1	4	2
3	1	2	0	1	0	2	1	2	2	2	2	2
3	3	3	1	4	1	2	2	3	1	4	2	4
2	0	2	3	2	1	2	2	2	2	2	2	1
2	2	2	2	2	1	2	2	1	3	3	2	3
1	0	3	0	2	1	1	1	2	0	2	1	1
2	4	3	3	3	3	2	4	1	3	3	3	3
2	2	3	2	3	1	4	1	2	1	1	1	3
3	3	2	2	2	2	3	3	2	3	1	4	3
1	2	2	1	2	1	3	2	2	1	0	3	3
1	2	2	3	2	2	2	3	3	3	2	2	2
2	1	2	3	1	2	2	1	2	1	2	2	2
1	0	1	1	2	2	1	1	2	2	4	2	2
2	2	2	3	1	2	0	2	3	3	2	2	1
2	3	2	2	2	2	2	3	2	4	3	3	4
2	3	2	2	2	2	3	3	2	1	1	3	2
3	4	2	3	3	2	2	4	2	4	1	4	2
2	1	1	2	1	2	1	1	0	2	0	1	1
2	0	2	2	2	1	2	2	2	1	1	1	3
2	4	1	3	2	2	3	2	0	2	2	2	1
2	2	2	2	0	1	2	1	0	0	2	2	1
2	2	2	0	3	3	2	1	2	2	4	2	2
2	2	3	4	2	1	2	3	1	2	2	2	3
2	2	4	1	2	0	2	2	3	2	3	2	4
3	2	2	4	2	1	1	3	2	2	1	2	2
2	2	2	3	2	1	2	1	2	3	2	3	0
2	2	1	2	4	3	4	2	2	3	3	2	2
1	3	4	2	2	2	2	1	2	1	3	2	3
4	2	2	3	3	3	2	2	2	3	3	4	3
2	3	1	1	2	1	2	0	3	1	3	2	1
2	2	3	3	3	4	3	3	3	3	3	2	2
2	2	2	3	1	3	2	3	3	3	2	4	2
2	0	0	0	3	2	1	0	2	1	1	1	2
4	2	3	3	2	3	4	3	2	2	2	2	1
2	0	2	1	2	1	1	1	3	1	1	2	2
1	2	2	3	2	4	2	3	3	3	1	3	2
2	2	2	3	0	2	2	3	1	4	1	2	0
1	2	2	1	1	2	1	2	2	1	1	2	1
2	3	2	2	2	1	2	1	2	1	2	2	2
3	3	2	2	2	3	1	2	2	2	1	4	2
2	2	1	1	2	2	1	2	1	3	3	1	2
3	2	3	3	3	4	3	2	2	3	2	3	2
3	3	3	3	3	4	2	2	2	3	2	4	3
2	4	3	4	3	3	4	3	2	3	2	3	3
3	0	2	1	3	1	2	1	2	1	2	0	3
1	2	2	1	1	1	2	1	2	1	2	0	0
1	3	2	2	2	1	2	2	2	2	2	1	2
0	3	1	4	2	2	2	3	2	4	3	3	2
2	4	2	4	3	3	2	3	2	4	3	3	2
2	2	3	3	2	3	4	4	4	1	4	2	3
3	2	2	1	2	2	2	2	2	2	2	2	2
3	1	2	3	2	2	3	2	2	2	1	2	2
2	3	1	3	2	2	3	3	1	1	3	2	0
2	4	2	2	3	2	2	2	4	2	1	4	2
2	1	2	0	2	1	1	1	1	2	2	2	1
2	3	1	3	2	2	3	4	2	3	3	4	1
3	3	4	2	2	3	2	3	2	3	3	2	2
2	3	2	1	1	0	3	2	2	1	0	2	3
1	1	3	2	2	2	2	1	1	2	2	0	2
2	3	3	1	2	3	1	2	4	4	3	3	3
2	2	2	1	2	0	1	0	2	1	0	1	1
0	2	2	3	2	3	2	1	1	3	1	2	2
3	2	3	1	0	1	2	2	1	3	2	2	2
2	3	2	2	1	2	2	2	3	3	2	2	2
3	1	2	1	2	3	2	2	3	0	4	1	2
2	3	2	1	3	3	3	1	2	4	2	3	3
1	1	1	2	2	0	2	2	2	1	2	1	2
1	1	2	2	2	4	1	1	2	1	1	0	1
3	3	1	2	2	2	1	3	1	2	3	3	2
2	1	1	1	0	0	2	0	1	2	1	2	2
3	0	3	0	2	1	3	1	2	1	2	1	3
2	1	2	0	2	0	2	2	3	1	3	0	2
2	1	1	1	2	3	1	2	1	0	0	2	2
2	3	2	4	3	4	2	3	3	4	4	3	2
1	0	2	2	1	1	1	1	1	1	1	0	0
2	1	3	2	2	1	2	2	3	1	1	2	2
1	1	0	2	2	1	2	1	2	2	1	2	1
2	2	2	3	2	3	2	4	1	2	1	2	2
3	2	1	1	1	3	2	1	2	2	1	1	1
3	4	3	3	2	4	1	3	1	3	2	4	1
2	2	0	2	2	1	0	2	1	2	0	1	2
2	2	2	3	2	3	1	3	1	2	1	2	2
3	0	3	2	1	2	2	2	1	1	2	1	1
2	0	2	3	2	4	3	2	2	2	4	1	1
1	2	1	2	2	3	1	2	2	3	2	3	1
2	2	2	2	4	1	3	2	2	2	3	2	3
3	3	3	2	2	1	2	2	1	2	3	1	2
0	2	1	1	2	2	2	1	3	2	2	2	1
2	2	2	2	2	4	3	3	2	3	3	4	3
2	4	2	4	1	3	2	3	2	2	1	2	3
3	2	3	2	3	3	3	1	2	3	2	2	2
2	1	2	3	3	2	4	2	4	2	3	3	2
3	2	1	3	1	2	2	2	1	3	3	2	0
2	1	2	2	1	2	2	1	2	0	2	2	1
2	3	2	2	3	3	2	3	2	2	3	4	3
2	2	2	2	2	2	2	1	2	1	2	3	2
2	3	3	1	2	3	2	2	3	2	3	2	3
2	2	2	2	2	2	2	1	1	2	1	2	2
3	3	2	2	1	2	2	2	1	2	3	1	1
2	2	3	1	2	2	2	3	3	3	2	2	3
2	3	3	2	1	3	2	3	3	4	0	2	1
2	2	2	0	1	2	1	0	3	0	2	1	1
3	0	2	2	2	1	2	2	2	0	2	3	2
2	3	2	1	0	2	1	2	1	2	2	1	2
1	2	2	3	2	2	2	3	2	1	2	2	2
3	2	1	0	1	0	2	1	1	0	1	2	2
1	2	1	3	3	2	2	2	2	3	3	3	1
2	1	2	4	1	2	2	3	2	2	1	2	2
1	1	2	1	2	1	2	1	2	0	2	0	1
2	2	3	2	1	0	1	2	0	0	1	2	3
2	3	3	3	3	3	3	2	3	2	1	1	3
1	2	1	2	2	1	2	2	0	3	3	2	2
0	2	1	1	2	0	1	1	2	2	2	2	2
1	4	3	2	3	2	2	3	2	2	2	3	2
1	2	2	4	2	2	2	3	2	2	2	3	2
2	4	3	3	2	2	3	2	4	2	2	3	2
2	3	2	3	4	2	3	2	3	2	3	2	2
2	1	2	1	3	1	2	0	2	1	2	1	2
4	2	3	1	2	1	2	0	2	0	1	2	1
2	4	3	2	3	3	2	4	3	4	2	2	3
2	1	2	1	1	2	2	1	2	2	2	0	0
4	3	3	2	2	1	2	2	2	2	2	3	1
2	2	1	0	1	0	1	1	2	1	0	1	1
3	1	2	2	2	1	3	2	2	2	2	2	2
2	2	3	2	2	2	3	3	2	2	3	1	4
1	3	1	2	2	2	1	4	2	3	2	4	2
1	2	2	2	3	3	2	2	4	2	2	2	2
1	2	2	2	2	3	2	4	2	3	1	3	3
1	2	2	3	0	2	1	2	2	2	1	2	0
3	3	2	1	3	3	3	3	2	4	4	3	2
1	3	2	3	3	1	2	3	1	2	2	4	2
2	3	1	2	0	3	2	4	1	2	2	3	1
3	2	1	2	2	1	2	3	1	1	3	1	2
2	2	2	2	0	1	2	2	1	3	1	3	4
3	2	1	1	0	3	0	1	2	2	0	1	0
1	3	2	2	2	1	2	1	1	4	4	2	2
1	3	3	3	1	2	2	2	3	2	2	2	1
0	1	2	2	1	1	1	2	3	2	0	1	1
2	4	2	2	2	3	2	3	2	2	2	1	2
2	3	3	4	2	3	2	3	4	3	3	3	2
0	0	1	1	2	1	1	1	2	1	1	3	2
3	3	2	2	1	2	2	2	2	2	2	2	2
0	3	2	2	2	2	2	2	2	1	2	3	2
3	4	3	3	3	4	1	4	2	2	3	2	3
3	2	2	2	2	2	1	2	2	2	1	1	2
0	1	2	1	1	2	0	0	0	2	3	1	0
3	3	3	2	2	2	2	3	1	1	2	1	2
3	1	2	1	3	2	1	2	2	2	2	2	2
2	1	1	3	2	2	2	2	1	2	3	2	2
2	2	2	3	1	3	3	2	2	3	2	2	3
4	2	1	2	2	2	2	2	2	1	3	3	2
3	3	1	3	1	2	2	3	2	4	2	4	4
2	2	3	4	3	4	1	4	2	2	1	1	2
3	3	2	2	1	1	2	3	2	2	3	3	2
4	4	4	3	2	3	2	1	2	2	3	2	3
2	1	3	3	3	2	3	3	3	2	3	2	3
2	3	0	3	2	2	2	4	0	3	2	2	3
3	2	4	2	4	4	2	3	4	1	4	2	3
2	4	3	3	2	2	3	3	3	4	4	4	4
1	2	2	4	2	1	3	1	1	2	2	2	2
3	2	2	1	2	0	2	2	2	1	1	1	2

## Sheet: 2&4
1	2	2	1	1	2	1	2	3	2	3	3	3
0	0	3	0	3	0	3	0	2	2	3	1	4
1	0	1	1	1	0	2	1	2	2	2	2	2
1	1	0	2	1	1	2	2	2	3	3	2	3
1	1	1	3	2	4	4	3	3	4	3	3	3
1	1	2	2	2	2	2	2	2	2	3	3	3
2	1	1	2	3	2	3	1	3	2	2	3	3
0	0	0	0	0	1	0	2	2	1	2	1	2
1	1	2	2	1	3	2	0	3	2	3	1	3
2	1	2	0	2	0	3	2	2	2	2	1	4
0	0	1	1	1	2	3	1	2	2	3	1	2
1	2	1	0	1	2	2	2	2	2	2	1	2
1	0	2	0	2	1	1	2	1	3	4	2	3
1	1	1	2	0	2	1	2	2	1	2	0	3
0	1	0	0	0	2	1	1	1	1	1	2	3
0	1	0	2	1	3	3	3	1	4	3	3	3
1	0	1	1	0	2	2	2	1	2	1	2	2
2	1	2	2	3	1	3	4	3	4	2	2	2
0	1	0	3	0	0	2	2	2	2	2	1	2
0	4	1	1	1	2	1	3	2	2	2	2	2
0	1	0	0	0	0	1	1	2	1	2	1	2
0	0	2	0	2	1	2	0	2	3	3	3	4
0	1	2	1	2	1	2	2	2	2	2	2	2
1	0	2	1	2	1	2	1	2	2	2	4	2
2	1	2	3	2	3	2	4	2	3	3	2	4
2	2	2	2	3	2	3	3	3	2	4	2	3
0	0	1	0	1	1	1	1	4	2	3	1	2
1	0	0	1	2	2	1	2	3	2	3	3	4
0	0	1	1	1	0	1	0	0	2	1	1	1
1	2	1	2	1	2	2	3	1	2	2	3	3
1	2	2	3	2	4	2	4	4	3	3	4	3
1	0	0	1	2	2	2	3	1	3	1	2	2
1	1	1	1	2	2	3	3	2	3	2	3	3
1	1	2	2	3	1	4	2	2	2	3	2	4
0	3	1	1	3	2	2	2	2	4	4	2	3
0	0	0	1	1	1	1	2	2	2	1	1	2
1	1	1	3	2	2	2	2	3	3	3	4	4
2	0	2	3	1	3	2	2	3	3	4	3	3
2	2	3	2	2	2	3	2	2	3	4	1	3
3	2	3	0	2	2	2	2	2	2	2	1	4
0	1	0	2	1	2	1	3	2	1	2	3	2
1	2	0	2	2	2	4	3	2	3	4	3	4
0	2	1	0	0	1	0	3	2	3	2	3	1
0	1	0	2	0	1	1	2	2	2	2	4	3
0	1	0	0	0	2	2	1	1	2	1	2	2
0	0	0	2	1	3	1	2	0	3	1	3	3
2	0	0	1	2	2	2	0	2	2	4	1	3
2	1	2	2	2	3	3	2	3	3	2	4	3
1	0	2	0	1	2	3	3	1	1	4	4	2
0	0	1	0	3	2	2	1	3	3	1	4	3
0	2	1	0	2	1	3	2	3	2	2	3	4
2	2	1	0	2	2	3	1	1	2	3	4	3
1	1	1	0	0	0	3	2	1	2	2	2	2
1	0	1	2	2	1	2	0	1	2	2	2	3
2	1	2	1	1	1	2	1	2	3	3	2	3
1	2	1	1	1	0	1	1	2	3	2	2	2
2	2	2	1	2	2	2	3	4	2	4	2	2
0	1	2	2	0	3	1	3	2	3	2	2	2
1	2	0	2	0	0	1	2	1	2	2	3	3
0	0	1	0	1	0	0	0	2	1	2	2	3
0	2	0	3	0	1	1	3	1	2	2	4	2
2	0	0	0	2	1	0	2	2	2	1	2	3
2	2	1	0	3	2	4	1	3	3	3	1	2
0	0	0	0	0	1	1	1	0	0	0	2	1
0	1	2	0	2	1	1	1	1	1	1	1	2
1	1	2	2	2	2	3	2	2	3	2	3	3
0	0	1	2	3	2	1	2	1	4	2	2	2
1	2	0	1	1	3	3	3	2	3	2	2	2
0	3	2	2	2	2	2	2	3	2	3	3	4
1	1	0	1	1	1	2	2	3	1	1	2	4
2	1	1	1	2	2	4	1	2	4	2	3	3
0	0	0	1	0	1	2	1	2	2	2	2	3
1	0	0	0	1	1	1	1	3	1	2	2	2
0	0	0	2	2	2	1	1	1	1	2	1	2
0	3	1	2	0	3	2	2	1	2	2	3	2
1	2	3	2	2	3	2	3	3	3	2	3	3
0	0	1	2	1	2	1	0	1	2	0	2	2
0	4	0	2	2	4	2	1	3	4	0	4	3
0	2	0	1	1	1	1	1	0	4	2	3	2
1	1	2	2	3	2	2	2	2	2	2	3	2
2	0	2	1	1	0	2	0	3	1	3	2	3
2	0	0	0	1	1	1	1	3	1	2	1	0
0	0	1	1	1	2	1	2	3	2	2	3	2
0	0	1	0	0	1	2	3	2	3	3	2	3
1	0	2	2	2	1	2	2	2	2	3	2	3
2	1	1	0	2	2	4	1	2	3	3	0	4
0	0	0	2	1	2	1	2	1	2	2	0	2
3	3	1	2	1	3	3	3	3	4	2	4	3
0	1	1	0	1	1	1	2	2	2	2	3	3
0	0	0	1	2	1	3	0	2	2	4	2	3
0	0	2	3	0	0	1	1	0	1	2	2	2
1	0	1	0	0	2	0	2	2	3	2	3	1
0	0	1	0	0	1	0	2	0	4	2	1	2
2	0	0	0	1	1	3	2	2	0	2	0	4
0	2	2	1	2	2	2	3	1	4	2	4	3
2	1	1	1	1	1	2	1	4	3	3	4	3
0	0	1	0	0	1	0	0	2	0	1	1	2
1	1	1	0	1	2	2	1	2	2	2	2	3
1	1	2	2	1	2	1	3	3	3	3	3	4
1	0	0	1	0	1	3	1	2	1	2	1	3
0	0	2	1	2	0	3	1	1	2	2	1	3
2	1	2	4	2	2	2	2	3	3	2	3	3
1	0	2	0	2	2	2	2	2	3	2	2	4
1	1	2	0	2	3	2	2	2	2	4	3	2
0	0	0	0	1	0	0	1	0	1	2	2	3
0	2	1	1	2	2	1	1	2	2	2	1	2
2	1	1	0	2	1	3	2	4	2	4	1	3
2	2	1	2	2	3	2	3	3	4	3	2	3
0	1	0	1	2	0	0	0	0	2	1	1	2
0	2	0	1	1	1	2	2	3	3	1	2	2
1	0	1	0	2	2	3	2	0	2	2	4	3
0	0	1	1	2	0	1	1	2	2	4	2	4
0	0	3	3	2	1	1	2	1	4	2	1	3
1	1	1	1	2	2	0	2	2	1	2	4	3
1	1	2	2	3	2	4	3	2	2	2	3	1
0	0	0	1	1	1	4	1	2	2	2	3	2
0	2	0	2	1	2	1	1	3	2	4	3	3
3	0	1	1	1	0	1	1	2	1	2	2	1
2	1	3	2	3	3	2	3	2	4	4	4	4
1	1	0	2	1	1	3	2	2	2	4	2	3
1	2	1	1	2	2	0	3	1	2	3	3	4
0	0	0	0	1	2	2	3	1	3	3	3	2
1	2	1	2	0	2	2	2	2	2	2	2	2
2	3	1	3	2	4	2	3	4	4	2	4	3
2	2	2	2	2	3	3	4	1	3	2	2	2
0	0	0	0	0	0	1	0	2	1	2	2	3
0	1	1	0	1	0	0	2	2	0	3	0	2
0	2	0	2	1	1	1	2	1	0	2	2	2
1	2	2	1	2	1	3	2	4	2	3	4	3
0	0	2	1	0	1	2	2	2	3	0	2	3
1	1	1	0	1	1	3	1	4	2	2	1	3
1	1	2	1	2	1	1	2	2	3	3	3	4
0	2	1	0	1	2	0	2	1	2	3	2	3
0	1	0	1	0	2	2	2	1	1	3	2	2
0	0	1	0	0	0	1	1	2	0	3	1	2
1	1	3	1	4	3	2	4	4	4	3	4	2
1	3	2	3	4	3	3	4	3	4	3	3	4
0	1	0	2	3	0	2	2	2	1	4	2	3
2	2	2	2	3	2	2	2	2	3	4	3	2
2	0	0	1	2	2	0	2	2	3	2	2	3
2	3	0	2	1	4	3	3	2	4	2	3	3
0	1	0	0	1	1	0	1	2	2	2	2	4
0	1	2	1	1	1	1	2	2	2	3	2	3
0	0	0	0	2	0	2	1	2	1	1	2	2
0	0	0	0	0	1	0	1	1	0	2	0	2
3	2	2	2	3	4	1	2	3	2	2	2	2
2	0	3	1	0	1	2	1	3	2	3	3	2
2	0	2	0	2	1	3	2	3	2	4	1	3
2	1	0	0	1	2	2	2	2	1	2	1	2
1	0	1	1	2	0	3	2	2	2	1	3	3
2	1	1	1	0	2	4	2	1	3	3	4	1
0	2	0	2	1	0	3	2	2	4	3	2	3
0	1	1	1	2	0	2	0	2	1	3	2	2
1	1	1	4	2	2	2	3	2	3	4	3	2
1	2	1	1	3	2	2	3	2	2	2	3	3
0	2	1	3	2	4	1	2	2	3	2	3	4
0	0	0	1	1	2	2	1	1	2	2	1	2
1	1	1	2	0	3	1	1	2	3	2	4	3
0	1	2	1	2	2	2	2	2	2	3	3	3
1	1	2	1	0	2	1	0	1	2	4	2	2
0	2	2	0	1	0	2	0	3	1	2	2	3
1	2	1	1	2	2	1	3	2	2	2	4	3
1	2	0	1	1	0	1	2	1	1	1	1	2
0	2	0	1	3	2	3	2	2	3	2	2	3
1	1	3	2	2	4	3	4	2	3	4	4	4
2	2	1	1	1	2	2	1	1	1	1	1	2
0	0	0	2	1	1	2	4	2	2	3	2	2
1	1	2	2	4	2	1	3	3	4	2	4	2
1	3	2	2	2	2	3	4	4	3	3	4	4
2	2	2	1	2	2	2	2	3	2	2	3	4
0	0	2	0	1	0	2	2	1	0	1	2	2
1	0	1	1	2	1	3	0	2	1	2	1	3
0	1	0	2	1	2	1	1	1	3	0	3	1
2	1	1	1	1	1	1	2	1	2	2	2	3
2	1	2	1	3	3	2	2	2	3	2	3	2
2	1	1	1	0	1	3	2	2	3	1	3	3
2	2	1	2	2	2	2	3	2	3	2	3	4
0	2	1	0	3	2	1	3	2	3	2	2	3
2	3	2	2	2	3	2	4	1	3	3	3	4
2	0	2	0	2	2	2	3	2	4	3	1	2
1	0	1	1	1	1	2	1	2	0	2	1	3
0	0	0	0	0	1	0	1	2	2	1	2	2
1	1	1	3	2	3	3	2	2	3	3	2	4
2	1	2	2	1	0	2	2	1	2	4	2	1
0	0	0	1	1	2	2	2	2	2	2	2	4
2	2	1	3	2	2	4	3	2	4	2	4	3
1	2	0	1	2	0	1	2	0	4	4	4	3
0	0	2	0	1	0	2	0	1	1	1	0	2
0	1	2	2	1	3	2	2	3	3	2	4	3
0	1	1	2	1	2	2	2	2	2	3	3	3
2	0	1	0	2	1	2	0	2	2	1	2	3
0	0	2	1	1	2	0	2	4	3	2	2	2
0	2	0	2	1	2	2	2	2	2	2	3	2
2	1	1	1	1	0	2	2	3	2	4	2	1
0	2	1	2	2	1	3	3	2	4	3	3	3
0	1	2	1	1	1	2	3	2	0	3	2	4
1	1	2	1	2	1	4	3	2	3	3	3	4
2	0	0	0	2	0	3	2	2	2	2	1	4
0	1	2	1	2	1	2	2	2	2	3	1	2
2	1	2	1	2	0	3	1	2	2	3	2	3
0	2	1	2	2	1	3	4	2	3	2	3	2
2	2	1	2	2	3	2	3	3	3	2	4	2
0	0	2	1	1	1	1	2	2	2	2	1	2
1	0	2	0	3	1	2	3	4	1	3	3	2
1	0	1	1	2	1	3	1	3	2	3	1	3
0	0	1	1	2	1	2	1	2	3	2	2	3
2	0	2	0	3	3	3	0	3	3	3	3	4
1	0	2	1	2	1	1	1	4	4	2	2	2
1	0	0	0	1	0	1	1	2	2	2	2	3
0	0	0	0	1	0	2	2	1	1	2	2	2
4	2	3	3	2	2	3	3	3	2	3	2	2
1	3	2	3	1	2	2	3	2	2	3	2	2
1	2	2	1	1	2	2	1	1	2	4	2	0
2	4	2	2	2	2	1	2	3	2	2	1	1
2	2	1	2	2	2	3	2	3	1	0	2	2
2	2	2	3	1	3	2	3	1	2	2	2	2
2	4	3	2	1	2	1	1	2	2	2	2	1
2	3	1	3	2	3	1	2	2	2	2	2	2
2	2	2	0	3	2	2	2	3	0	1	3	2
3	2	3	2	1	2	2	1	3	2	2	0	3
1	1	2	2	2	2	3	3	2	3	2	2	3
2	2	2	3	2	2	2	2	2	0	1	3	2
3	1	3	1	2	1	3	2	3	2	3	1	2
2	2	3	3	4	2	4	1	4	3	4	2	4
3	2	3	2	3	2	4	1	3	2	3	2	3
2	2	2	3	2	1	1	1	1	2	3	3	1
3	2	2	1	0	2	2	2	1	2	1	2	0
2	2	2	2	1	2	2	0	2	2	1	3	1
2	3	3	4	2	0	2	2	3	2	2	2	2
1	3	1	2	2	2	2	2	1	2	2	2	2
4	2	3	2	2	1	2	2	3	2	4	2	2
1	1	1	2	1	1	1	2	3	3	1	2	1
3	1	3	2	3	2	2	3	4	3	2	2	2
2	2	1	3	2	4	1	1	1	2	3	3	2
1	2	2	2	0	4	2	2	0	1	1	1	2
4	1	3	2	2	2	4	3	2	3	2	2	4
0	1	1	2	1	2	2	1	1	2	3	2	2
1	2	3	3	3	3	3	3	2	2	2	2	3
3	2	2	2	2	3	2	1	2	2	2	2	3
4	0	2	2	3	3	2	1	3	2	3	2	3
3	2	3	3	3	2	2	0	2	1	2	2	2
3	1	3	1	1	2	2	2	2	3	2	3	3
2	2	2	2	1	2	2	3	1	2	2	1	3
1	2	1	4	2	1	1	2	1	1	1	2	1
3	2	3	1	2	3	2	3	3	3	2	2	2
3	1	2	2	2	4	3	2	3	3	4	2	2
2	2	1	2	1	2	2	2	1	1	2	3	1
1	3	2	2	2	3	2	3	2	2	2	1	2
2	1	2	2	2	2	2	2	3	2	4	1	4
2	2	3	1	3	2	2	2	1	2	1	2	1
2	2	1	3	1	2	2	2	2	2	3	2	1
2	2	3	1	3	2	2	2	2	2	1	3	2
1	0	2	2	2	2	3	1	2	1	4	2	3
2	2	3	2	1	2	2	0	1	2	3	2	3
1	1	1	3	2	2	2	2	2	2	2	0	1
2	3	4	2	3	2	2	3	2	2	2	2	2
2	2	3	2	3	2	3	0	3	1	2	2	2
3	2	2	1	2	2	2	3	2	4	2	1	0
2	3	4	2	2	2	2	3	2	2	2	2	2
2	3	1	1	3	2	2	3	2	2	2	1	3
3	2	2	2	2	2	1	3	2	3	2	3	3
2	2	3	4	1	1	3	1	2	3	2	1	2
4	2	4	1	3	1	4	2	3	2	3	2	2
1	2	1	3	2	2	1	1	2	2	2	3	1
2	1	3	2	2	2	1	2	3	3	1	2	1
2	4	2	3	3	2	1	2	2	2	1	2	2
2	2	2	2	2	0	2	1	2	1	3	2	2
2	1	3	3	2	3	3	2	3	1	4	2	2
2	2	2	2	2	1	2	2	3	2	2	2	2
2	2	2	2	0	2	2	2	1	2	3	2	1
4	2	3	3	2	1	1	3	2	2	2	3	2
2	2	0	2	3	1	2	4	1	2	2	3	2
2	1	2	2	2	0	1	3	3	3	0	1	1
1	1	2	2	0	2	1	2	1	3	2	2	2
3	2	3	2	2	2	3	3	2	1	3	2	4
2	3	2	3	1	1	3	3	2	2	3	1	3
3	2	3	1	3	3	2	2	3	2	2	3	2
1	3	1	2	1	2	2	2	2	1	2	1	1
3	2	2	2	3	3	3	1	3	1	4	2	1
1	2	2	2	2	2	2	1	2	2	3	0	2
2	2	2	3	2	2	2	1	1	3	1	2	2
3	2	1	1	1	2	2	2	1	0	2	3	2
4	2	3	2	2	2	3	2	3	2	4	2	2
2	1	3	2	2	4	3	1	3	3	2	2	2
0	3	4	1	3	1	1	2	3	2	3	2	1
2	2	1	2	2	2	1	2	1	2	3	2	2
4	3	2	3	3	2	2	3	3	2	1	3	2
1	2	3	4	2	1	2	2	2	2	2	0	2
2	2	1	1	4	2	2	2	4	2	3	3	3
1	3	2	2	2	2	2	1	2	2	2	2	2
2	2	3	2	3	1	3	2	3	3	3	2	3
3	1	2	2	1	2	4	1	3	3	2	3	1
0	1	0	2	2	2	2	2	0	3	1	1	2
4	2	3	2	3	2	3	2	4	2	4	2	3
2	1	1	1	3	2	3	2	3	2	3	1	4
2	1	2	2	2	4	2	1	3	3	2	2	2
1	2	2	2	1	2	0	1	2	2	1	1	1
0	2	0	2	1	2	3	2	1	1	1	2	2
2	0	1	3	2	2	3	1	3	2	2	4	1
2	2	2	2	2	2	1	2	2	1	2	2	1
2	2	2	3	1	2	1	4	0	1	3	3	3
2	2	1	1	1	1	2	1	3	2	2	1	2
4	1	3	3	1	1	1	2	2	3	2	3	1
3	2	3	2	3	1	3	2	3	1	2	2	2
3	2	1	2	4	2	3	2	2	2	2	4	3
0	2	2	2	2	2	0	1	1	2	1	2	2
2	2	1	3	2	2	2	2	2	2	0	2	1
2	2	2	1	0	2	2	2	1	2	2	3	2
4	3	3	2	3	2	3	2	1	2	2	1	2
2	1	1	1	1	1	2	0	2	2	2	2	3
2	2	2	2	2	2	4	2	4	2	1	3	3
2	2	3	2	3	1	3	2	0	2	2	2	2
1	3	2	2	1	1	4	3	2	2	1	1	1
2	2	2	2	2	1	3	1	2	2	3	2	2
2	2	2	2	1	1	2	2	2	2	2	2	3
4	3	3	2	2	2	3	3	1	2	1	1	4
2	2	3	3	2	3	2	4	3	2	2	3	2
0	3	0	2	2	3	2	2	1	2	1	2	2
1	3	2	2	2	2	1	3	2	2	3	2	2
1	2	3	3	2	2	2	2	2	2	3	4	2
1	1	1	2	1	1	1	3	1	3	0	2	0
2	2	1	3	1	1	1	1	0	2	2	3	2
3	2	2	1	1	2	1	2	2	2	2	2	2
2	1	2	3	1	2	2	3	2	2	2	1	3
2	2	3	2	4	2	3	3	2	2	3	2	2
1	1	2	2	3	2	2	3	2	3	4	2	2
3	3	2	3	3	1	2	2	2	2	2	3	1
2	2	2	2	2	2	2	2	0	4	2	1	2
2	1	1	2	2	2	2	3	4	3	3	2	2
2	1	1	3	0	0	1	1	1	3	3	0	2
2	2	3	2	1	1	2	3	2	1	2	2	2
3	1	0	2	1	1	2	2	1	2	2	3	2
1	2	2	1	1	3	1	2	2	2	2	1	3
4	3	2	2	2	2	3	2	2	2	3	3	2
0	2	2	3	2	2	1	1	1	2	2	3	2
2	3	1	1	1	3	1	1	2	3	3	3	3
2	2	2	3	2	1	1	4	2	1	0	1	1
3	1	2	1	1	1	2	2	0	3	1	3	2
2	1	2	2	2	2	1	3	2	2	1	2	0
1	1	1	0	3	2	2	2	2	2	2	3	2
2	2	2	2	1	0	1	2	2	2	1	1	1
2	1	2	3	2	2	2	2	1	3	3	2	1
1	3	2	0	3	3	2	1	2	2	3	3	2
1	2	1	2	2	2	1	1	2	2	3	0	1
1	2	2	2	1	1	0	1	2	3	1	2	1
3	2	1	1	1	2	2	2	2	0	4	3	2
2	2	3	3	3	2	3	1	3	3	3	2	2
1	1	2	2	2	2	3	1	2	3	1	3	1
1	4	1	2	4	1	3	2	4	2	3	2	3
2	2	2	2	0	2	1	0	1	2	2	2	3
2	2	2	2	1	3	1	1	1	2	1	2	3
2	3	4	1	3	2	2	3	3	2	2	1	2
2	2	2	2	2	2	2	4	2	2	2	3	2
3	2	1	1	1	3	2	2	2	3	1	1	2
1	3	3	3	2	2	2	3	2	2	2	3	2
2	3	3	1	3	2	2	2	3	2	2	1	3
3	1	2	2	3	2	2	3	1	2	2	2	3
2	1	2	3	2	1	3	2	2	3	3	0	2
1	2	1	1	2	1	1	3	1	1	2	2	2
1	1	1	3	3	2	2	1	2	3	2	3	2
2	1	2	2	2	2	2	1	3	2	2	2	2
3	2	2	1	1	1	2	2	1	3	1	1	0
1	2	3	2	3	2	2	2	2	3	2	2	2
1	3	1	1	2	2	1	2	1	1	2	2	0
2	2	2	3	2	2	1	2	2	4	1	3	2
2	2	0	2	0	1	1	0	1	2	1	2	0
3	0	2	2	1	1	2	2	2	2	2	2	1
2	1	4	4	3	2	3	3	1	1	2	1	2
2	1	3	2	2	2	2	2	3	2	2	2	2
1	1	1	3	0	4	1	2	2	2	3	2	2
2	2	2	2	2	4	3	2	3	1	2	2	3
2	3	2	2	1	2	3	3	2	2	3	1	3
0	4	2	2	2	3	2	2	0	2	1	2	1
2	3	2	2	2	2	4	2	3	2	2	1	1
1	3	4	0	2	2	1	1	1	2	3	2	2
2	2	3	2	2	2	2	2	2	3	4	0	3
2	3	3	3	2	1	2	1	2	3	2	2	2
3	2	1	1	1	2	2	2	1	1	2	3	1
3	2	2	2	2	3	2	2	2	2	2	1	1
3	2	3	1	2	2	3	1	3	2	2	3	3
2	3	2	2	2	2	2	2	1	2	1	2	2
0	2	0	1	1	3	2	2	1	1	1	3	2
1	2	2	2	1	1	2	2	2	3	2	1	0
1	1	2	2	2	1	2	2	3	3	1	2	2
3	1	4	2	2	2	3	1	4	3	3	2	2
1	2	3	2	2	2	2	1	2	1	1	2	1
3	1	1	0	2	3	4	1	2	3	2	1	2
2	0	2	3	1	2	3	0	3	2	2	2	1
3	3	2	0	2	1	1	2	2	1	2	1	0
3	3	2	2	3	2	2	2	4	2	2	2	2
1	2	3	3	2	3	0	2	4	3	2	2	2
2	2	2	1	1	3	2	2	2	1	3	2	3
2	3	3	2	2	2	1	2	3	2	2	2	4
3	2	3	1	1	2	2	3	2	3	2	1	0
0	3	2	2	2	2	1	2	1	3	2	3	1
1	2	2	2	2	2	1	1	2	1	2	2	1
2	2	2	3	3	1	1	3	3	4	2	2	2
2	2	0	2	0	2	2	1	1	3	3	2	1
4	1	3	3	1	2	2	3	3	3	4	2	1
2	1	2	2	1	0	2	2	2	0	1	1	4
2	2	3	2	2	2	1	1	2	2	1	2	2
1	3	2	2	3	2	2	2	2	2	2	1	2
1	3	3	2	2	3	3	1	2	1	2	2	1
3	2	2	2	1	2	3	2	2	2	3	1	3
2	2	2	3	1	2	2	1	2	1	2	2	2
1	3	0	2	0	2	1	2	1	4	0	3	1
2	1	2	2	2	2	1	3	2	2	3	1	2
2	1	2	2	1	0	2	2	2	3	1	2	2
2	2	1	3	2	2	2	2	1	2	2	2	2
2	1	2	1	3	1	2	0	0	3	2	3	3
3	2	2	2	2	2	2	2	2	3	2	1	4
1	0	3	2	2	2	3	0	2	2	1	2	1
3	3	3	2	3	2	2	2	2	2	2	2	1
2	2	1	1	3	1	1	2	0	2	2	1	1
2	2	3	2	3	3	4	2	4	1	2	2	2
2	3	2	1	3	3	2	2	3	2	4	1	2
3	2	2	2	2	2	2	3	2	4	1	2	1
4	3	4	1	4	2	3	2	4	2	3	2	4
3	2	3	2	2	3	3	2	4	2	2	2	2
2	1	2	3	1	2	3	1	3	3	2	3	1
0	3	4	1	2	1	2	2	2	2	3	2	1

## Sheet: 3&4
1	2	2	2	1	3	2	2	1	2	2	2	3
2	3	4	3	1	1	1	1	3	2	2	2	1
0	1	2	0	1	1	1	0	1	0	2	2	1
2	1	0	2	3	1	2	2	1	2	2	2	4
4	3	2	3	1	2	3	4	2	4	2	4	2
0	2	3	2	2	2	2	2	2	3	4	2	2
3	3	2	2	2	2	2	3	2	3	2	1	2
1	0	1	2	1	0	1	0	2	1	0	1	0
1	3	1	3	2	1	2	4	1	2	3	1	2
3	1	1	2	3	2	3	3	2	2	4	0	3
1	2	3	2	2	2	2	1	2	3	1	2	2
2	2	3	2	2	3	2	2	3	3	2	0	3
3	1	3	1	2	3	3	1	2	2	4	2	3
2	1	1	1	2	3	2	2	1	0	2	2	2
2	2	1	1	3	1	0	1	2	1	2	3	0
2	4	2	4	2	2	2	2	3	2	2	2	2
1	2	0	2	1	1	1	3	2	2	1	1	2
2	3	2	3	2	3	3	2	3	3	2	3	2
3	2	4	1	2	1	2	1	2	3	1	2	2
2	3	2	3	2	4	3	4	1	2	2	3	1
2	0	0	0	0	1	0	0	0	1	1	2	0
2	3	1	1	1	1	3	1	3	1	3	2	2
3	1	3	2	2	3	2	0	2	1	2	2	2
3	2	3	2	4	2	3	3	2	3	2	2	2
2	3	2	3	3	4	2	3	3	4	2	4	2
3	2	2	3	4	1	3	2	3	3	2	2	3
2	2	3	2	2	1	2	1	2	1	2	4	2
1	2	1	2	2	3	2	3	3	2	2	3	2
0	1	0	1	3	0	2	1	1	2	1	2	1
2	2	2	3	1	4	0	4	1	3	1	1	1
3	4	3	3	3	2	3	3	3	3	2	2	2
4	1	2	2	2	2	4	3	2	3	1	2	2
3	3	3	3	2	2	3	3	2	3	2	2	4
3	3	2	1	3	1	2	3	4	1	4	2	2
2	2	2	3	3	3	2	3	1	3	2	2	2
2	1	2	1	1	2	3	1	1	1	2	1	2
2	1	1	1	3	3	2	2	1	2	3	2	3
3	3	2	4	3	3	3	4	2	3	2	3	3
1	1	2	3	3	3	3	4	2	2	3	2	2
2	2	1	2	4	2	2	3	2	1	3	4	1
0	2	2	3	2	2	3	2	2	1	1	2	2
3	2	2	2	4	0	4	1	4	2	2	1	4
2	1	2	3	2	2	2	0	3	2	3	4	1
0	2	1	2	1	2	2	3	2	3	2	2	1
0	2	2	2	2	2	1	1	2	0	1	1	2
2	3	2	1	1	1	2	3	1	4	1	3	1
1	2	1	2	2	0	3	0	3	2	3	1	3
4	2	3	2	3	2	2	2	2	2	2	3	3
2	2	1	2	3	1	2	0	3	3	3	1	2
2	3	3	0	2	2	1	2	1	2	1	2	4
3	3	3	2	3	2	3	2	3	1	2	0	3
3	2	2	2	2	2	3	2	3	3	3	4	2
1	0	2	3	0	1	1	0	2	1	1	1	2
4	2	3	0	2	3	2	1	2	0	3	2	2
4	2	1	2	3	1	2	1	2	2	3	2	3
1	1	1	2	2	1	2	2	2	2	1	1	1
4	4	3	2	3	3	3	3	4	2	3	4	2
0	4	1	2	1	2	1	3	0	2	0	3	1
2	2	1	1	1	2	1	3	1	2	1	2	3
2	2	2	1	2	2	2	2	1	2	2	2	1
2	4	1	2	1	4	2	3	1	3	3	4	3
2	2	2	0	2	2	2	2	2	0	1	2	2
2	0	2	2	3	1	3	2	2	2	2	2	3
0	0	1	1	0	0	1	1	1	0	1	1	1
0	1	2	1	3	2	2	0	2	1	1	1	1
3	2	2	4	4	2	1	2	2	3	2	2	1
2	1	2	2	2	3	3	2	3	2	2	2	2
2	3	2	3	1	4	2	3	3	4	2	1	2
2	2	3	2	2	2	2	2	3	3	3	1	2
2	2	2	3	2	2	2	2	1	2	2	2	2
3	2	2	2	3	2	2	1	1	2	2	3	2
2	2	2	2	2	2	2	1	2	2	2	0	2
2	1	0	1	1	0	2	2	0	1	2	0	2
2	1	1	1	3	0	2	2	0	1	1	2	2
2	2	2	3	2	2	2	3	2	2	2	1	2
2	3	2	4	2	3	3	4	2	4	4	2	2
2	1	3	2	0	2	2	2	1	2	2	2	1
4	4	2	2	1	3	2	4	2	2	2	3	2
1	2	0	3	2	1	0	1	1	1	2	2	0
4	2	2	2	2	3	2	2	2	2	3	3	2
2	2	1	2	2	1	2	1	3	3	2	1	1
2	2	1	2	1	2	0	1	1	2	1	0	1
2	2	2	3	2	0	1	2	4	2	2	2	2
3	2	3	2	2	3	1	3	2	1	1	3	1
4	1	3	2	4	2	3	3	2	1	2	1	3
3	2	3	3	3	1	2	1	2	1	2	1	4
2	1	2	1	1	2	0	2	2	2	2	3	2
2	3	2	3	2	2	3	2	3	2	3	2	4
2	2	2	2	3	2	2	2	3	3	2	4	2
2	1	2	2	2	2	3	1	2	1	2	1	3
2	3	3	1	1	1	1	0	1	3	1	2	0
2	2	1	2	2	3	2	3	2	3	0	0	1
1	2	2	2	2	2	1	1	2	0	2	2	1
3	2	2	0	4	1	3	0	2	0	2	1	3
3	4	3	3	2	3	3	4	2	3	2	4	2
2	3	3	2	2	1	3	2	3	1	2	2	1
1	1	1	1	0	2	2	2	0	0	2	0	1
2	2	2	2	3	2	2	3	1	2	1	3	2
1	2	2	2	2	2	2	1	2	1	3	3	2
1	1	4	2	4	0	2	2	1	1	3	1	4
2	2	3	0	1	2	2	2	2	2	2	3	1
2	3	2	3	3	3	3	3	1	2	0	3	3
4	2	4	2	2	2	3	3	2	2	2	2	2
2	1	2	3	2	3	3	2	3	2	1	2	2
0	2	0	1	0	0	1	1	0	2	1	0	3
2	3	2	2	4	1	2	1	1	2	1	3	3
4	2	3	0	2	1	2	1	2	2	2	1	3
2	2	4	3	3	2	2	3	2	3	3	3	4
1	0	2	0	0	0	1	0	0	1	1	0	0
1	2	3	2	2	2	2	4	2	3	2	4	2
1	2	1	4	2	2	2	2	3	3	3	2	2
2	1	2	2	2	1	2	1	3	1	3	1	2
2	2	3	2	4	3	3	2	2	3	2	2	1
2	3	1	3	1	3	0	2	2	3	3	2	1
2	2	2	3	4	3	4	2	3	1	2	3	2
1	2	2	2	1	2	0	2	1	1	1	1	2
3	3	1	2	2	2	4	3	2	3	2	2	1
2	3	3	2	2	1	2	1	2	2	3	2	2
4	2	4	4	2	4	3	2	2	3	3	3	2
3	3	3	3	2	2	3	2	4	2	4	2	2
2	3	1	3	2	3	3	2	1	1	3	2	3
0	3	2	2	1	2	2	2	3	3	2	3	0
1	3	2	2	4	3	1	3	2	3	3	4	3
3	3	2	3	2	3	3	4	3	4	3	4	1
2	2	2	3	2	2	1	2	2	4	0	2	2
2	1	1	2	2	1	1	0	0	2	3	1	1
2	2	2	1	1	0	3	2	2	1	1	2	3
1	1	2	2	1	1	2	1	1	1	0	1	1
2	2	3	2	2	1	1	2	3	2	2	3	0
1	2	0	1	2	0	1	3	1	2	2	1	2
3	1	3	2	2	1	2	1	2	1	2	2	2
3	2	2	3	3	1	4	1	2	1	3	2	3
1	2	2	1	1	1	3	2	2	2	2	0	1
2	2	3	1	2	1	0	2	2	2	2	0	2
2	1	1	1	2	1	0	0	0	2	2	2	2
2	4	1	4	4	4	2	4	3	3	4	2	4
3	3	4	3	3	4	3	4	3	2	3	3	2
1	2	2	2	2	2	2	2	2	1	2	2	2
2	1	3	2	3	2	3	2	3	1	3	4	3
3	2	2	2	1	2	2	3	3	3	2	3	2
1	3	2	4	4	3	2	3	2	2	2	3	2
1	0	1	1	1	1	1	1	2	1	2	1	1
3	2	1	2	3	1	2	1	2	2	2	2	3
2	0	0	0	2	1	1	2	0	2	2	1	4
0	0	2	0	2	0	1	1	1	1	0	0	2
2	3	2	1	2	4	2	2	4	1	1	3	2
3	2	3	0	3	1	2	2	2	2	2	2	3
4	2	2	2	3	0	3	2	3	2	4	2	3
0	2	1	1	1	1	1	1	1	2	2	1	1
3	2	2	4	3	0	2	2	2	3	3	2	2
0	2	4	3	2	4	2	3	2	2	3	2	2
3	1	3	0	2	2	2	1	2	0	2	1	3
2	3	3	3	2	1	1	4	3	1	0	2	2
2	3	4	3	1	3	3	4	3	3	3	3	3
2	3	2	2	2	3	2	4	2	4	1	3	1
2	4	2	4	2	3	3	4	3	4	4	3	2
2	0	0	0	0	2	1	2	0	1	2	2	2
3	2	2	2	2	3	1	4	2	2	2	1	2
1	2	2	3	4	3	2	2	2	1	3	3	3
1	2	2	1	2	1	0	2	2	2	1	2	1
1	3	0	1	2	1	3	2	2	1	1	0	2
2	2	1	2	2	1	2	4	2	2	3	3	2
2	1	2	2	2	2	1	2	1	2	0	2	2
3	2	1	2	1	2	2	3	1	2	3	2	1
3	2	2	2	2	4	3	3	2	4	4	2	2
2	2	2	2	1	2	1	3	2	2	1	2	1
2	2	2	3	1	2	2	2	2	2	1	2	2
2	2	3	3	2	2	2	3	3	3	2	2	2
3	4	4	4	2	2	4	4	4	2	3	4	2
2	4	3	4	2	2	4	3	2	3	3	2	2
2	0	1	1	2	2	2	1	3	0	2	0	2
2	1	2	0	2	2	2	2	2	2	3	1	2
2	2	1	2	1	1	2	2	1	2	0	2	2
0	3	2	2	1	1	1	4	2	2	2	2	1
3	2	3	3	2	2	3	3	3	2	3	4	1
2	2	2	2	2	1	0	2	2	2	1	2	2
2	3	2	3	4	2	3	3	4	3	2	2	4
3	1	2	2	1	2	2	2	1	2	2	3	1
3	3	2	3	2	4	2	3	2	4	2	4	3
2	1	3	0	4	3	2	3	2	2	1	2	2
1	0	3	0	2	2	2	3	4	1	1	1	3
3	2	1	1	2	1	2	2	2	1	2	2	2
2	4	2	2	1	2	1	2	2	4	4	2	3
2	3	2	2	2	2	2	2	3	1	1	2	2
1	2	2	2	3	1	2	2	3	3	2	0	3
2	3	3	4	2	3	4	3	3	4	2	3	1
2	2	2	2	1	3	2	0	1	0	2	2	2
1	1	1	0	2	1	0	2	1	2	1	1	1
3	2	2	2	3	1	3	3	2	2	1	2	2
0	2	3	2	0	1	2	2	2	2	2	3	3
3	2	2	2	1	2	2	2	1	1	2	0	1
3	1	3	3	3	2	4	2	3	3	3	2	3
2	3	1	4	1	3	2	3	1	4	3	2	3
2	0	1	0	2	0	1	2	3	0	3	1	2
2	4	3	3	2	2	3	3	3	4	0	2	4
2	2	1	2	2	3	3	2	2	2	2	3	2
2	3	3	3	2	2	2	2	3	4	2	2	2
3	1	2	1	1	1	1	0	2	1	2	0	1
1	2	2	3	3	3	2	1	2	1	2	2	3
1	2	2	2	2	2	3	1	3	2	1	1	2
2	2	1	2	3	2	2	2	1	3	3	2	0
2	2	1	3	2	3	2	4	2	2	1	1	2
2	2	1	1	1	1	1	1	2	3	1	2	1
2	2	3	2	3	2	4	1	3	1	2	1	3
2	2	4	0	3	1	2	3	2	1	2	0	3
2	1	3	2	2	1	2	1	2	2	2	2	2
2	0	2	2	2	2	2	2	4	2	1	2	2
2	1	3	1	2	2	3	2	4	2	3	2	2
2	2	3	2	1	1	2	2	1	2	1	2	2
2	2	2	4	2	0	1	0	4	2	2	2	2
4	2	3	3	2	2	3	3	3	2	3	2	2
1	3	2	3	1	2	2	3	2	2	3	2	2
1	2	2	1	1	2	2	1	1	2	4	2	0
2	4	2	2	2	2	1	2	3	2	2	1	1
2	2	1	2	2	2	3	2	3	1	0	2	2
2	2	2	3	1	3	2	3	1	2	2	2	2
2	4	3	2	1	2	1	1	2	2	2	2	1
2	3	1	3	2	3	1	2	2	2	2	2	2
2	2	2	0	3	2	2	2	3	0	1	3	2
3	2	3	2	1	2	2	1	3	2	2	0	3
1	1	2	2	2	2	3	3	2	3	2	2	3
2	2	2	3	2	2	2	2	2	0	1	3	2
3	1	3	1	2	1	3	2	3	2	3	1	2
2	2	3	3	4	2	4	1	4	3	4	2	4
3	2	3	2	3	2	4	1	3	2	3	2	3
2	2	2	3	2	1	1	1	1	2	3	3	1
3	2	2	1	0	2	2	2	1	2	1	2	0
2	2	2	2	1	2	2	0	2	2	1	3	1
2	3	3	4	2	0	2	2	3	2	2	2	2
1	3	1	2	2	2	2	2	1	2	2	2	2
4	2	3	2	2	1	2	2	3	2	4	2	2
1	1	1	2	1	1	1	2	3	3	1	2	1
3	1	3	2	3	2	2	3	4	3	2	2	2
2	2	1	3	2	4	1	1	1	2	3	3	2
1	2	2	2	0	4	2	2	0	1	1	1	2
4	1	3	2	2	2	4	3	2	3	2	2	4
0	1	1	2	1	2	2	1	1	2	3	2	2
1	2	3	3	3	3	3	3	2	2	2	2	3
3	2	2	2	2	3	2	1	2	2	2	2	3
4	0	2	2	3	3	2	1	3	2	3	2	3
3	2	3	3	3	2	2	0	2	1	2	2	2
3	1	3	1	1	2	2	2	2	3	2	3	3
2	2	2	2	1	2	2	3	1	2	2	1	3
1	2	1	4	2	1	1	2	1	1	1	2	1
3	2	3	1	2	3	2	3	3	3	2	2	2
3	1	2	2	2	4	3	2	3	3	4	2	2
2	2	1	2	1	2	2	2	1	1	2	3	1
1	3	2	2	2	3	2	3	2	2	2	1	2
2	1	2	2	2	2	2	2	3	2	4	1	4
2	2	3	1	3	2	2	2	1	2	1	2	1
2	2	1	3	1	2	2	2	2	2	3	2	1
2	2	3	1	3	2	2	2	2	2	1	3	2
1	0	2	2	2	2	3	1	2	1	4	2	3
2	2	3	2	1	2	2	0	1	2	3	2	3
1	1	1	3	2	2	2	2	2	2	2	0	1
2	3	4	2	3	2	2	3	2	2	2	2	2
2	2	3	2	3	2	3	0	3	1	2	2	2
3	2	2	1	2	2	2	3	2	4	2	1	0
2	3	4	2	2	2	2	3	2	2	2	2	2
2	3	1	1	3	2	2	3	2	2	2	1	3
3	2	2	2	2	2	1	3	2	3	2	3	3
2	2	3	4	1	1	3	1	2	3	2	1	2
4	2	4	1	3	1	4	2	3	2	3	2	2
1	2	1	3	2	2	1	1	2	2	2	3	1
2	1	3	2	2	2	1	2	3	3	1	2	1
2	4	2	3	3	2	1	2	2	2	1	2	2
2	2	2	2	2	0	2	1	2	1	3	2	2
2	1	3	3	2	3	3	2	3	1	4	2	2
2	2	2	2	2	1	2	2	3	2	2	2	2
2	2	2	2	0	2	2	2	1	2	3	2	1
4	2	3	3	2	1	1	3	2	2	2	3	2
2	2	0	2	3	1	2	4	1	2	2	3	2
2	1	2	2	2	0	1	3	3	3	0	1	1
1	1	2	2	0	2	1	2	1	3	2	2	2
3	2	3	2	2	2	3	3	2	1	3	2	4
2	3	2	3	1	1	3	3	2	2	3	1	3
3	2	3	1	3	3	2	2	3	2	2	3	2
1	3	1	2	1	2	2	2	2	1	2	1	1
3	2	2	2	3	3	3	1	3	1	4	2	1
1	2	2	2	2	2	2	1	2	2	3	0	2
2	2	2	3	2	2	2	1	1	3	1	2	2
3	2	1	1	1	2	2	2	1	0	2	3	2
4	2	3	2	2	2	3	2	3	2	4	2	2
2	1	3	2	2	4	3	1	3	3	2	2	2
0	3	4	1	3	1	1	2	3	2	3	2	1
2	2	1	2	2	2	1	2	1	2	3	2	2
4	3	2	3	3	2	2	3	3	2	1	3	2
1	2	3	4	2	1	2	2	2	2	2	0	2
2	2	1	1	4	2	2	2	4	2	3	3	3
1	3	2	2	2	2	2	1	2	2	2	2	2
2	2	3	2	3	1	3	2	3	3	3	2	3
3	1	2	2	1	2	4	1	3	3	2	3	1
0	1	0	2	2	2	2	2	0	3	1	1	2
4	2	3	2	3	2	3	2	4	2	4	2	3
2	1	1	1	3	2	3	2	3	2	3	1	4
2	1	2	2	2	4	2	1	3	3	2	2	2
1	2	2	2	1	2	0	1	2	2	1	1	1
0	2	0	2	1	2	3	2	1	1	1	2	2
2	0	1	3	2	2	3	1	3	2	2	4	1
2	2	2	2	2	2	1	2	2	1	2	2	1
2	2	2	3	1	2	1	4	0	1	3	3	3
2	2	1	1	1	1	2	1	3	2	2	1	2
4	1	3	3	1	1	1	2	2	3	2	3	1
3	2	3	2	3	1	3	2	3	1	2	2	2
3	2	1	2	4	2	3	2	2	2	2	4	3
0	2	2	2	2	2	0	1	1	2	1	2	2
2	2	1	3	2	2	2	2	2	2	0	2	1
2	2	2	1	0	2	2	2	1	2	2	3	2
4	3	3	2	3	2	3	2	1	2	2	1	2
2	1	1	1	1	1	2	0	2	2	2	2	3
2	2	2	2	2	2	4	2	4	2	1	3	3
2	2	3	2	3	1	3	2	0	2	2	2	2
1	3	2	2	1	1	4	3	2	2	1	1	1
2	2	2	2	2	1	3	1	2	2	3	2	2
2	2	2	2	1	1	2	2	2	2	2	2	3
4	3	3	2	2	2	3	3	1	2	1	1	4
2	2	3	3	2	3	2	4	3	2	2	3	2
0	3	0	2	2	3	2	2	1	2	1	2	2
1	3	2	2	2	2	1	3	2	2	3	2	2
1	2	3	3	2	2	2	2	2	2	3	4	2
1	1	1	2	1	1	1	3	1	3	0	2	0
2	2	1	3	1	1	1	1	0	2	2	3	2
3	2	2	1	1	2	1	2	2	2	2	2	2
2	1	2	3	1	2	2	3	2	2	2	1	3
2	2	3	2	4	2	3	3	2	2	3	2	2
1	1	2	2	3	2	2	3	2	3	4	2	2
3	3	2	3	3	1	2	2	2	2	2	3	1
2	2	2	2	2	2	2	2	0	4	2	1	2
2	1	1	2	2	2	2	3	4	3	3	2	2
2	1	1	3	0	0	1	1	1	3	3	0	2
2	2	3	2	1	1	2	3	2	1	2	2	2
3	1	0	2	1	1	2	2	1	2	2	3	2
1	2	2	1	1	3	1	2	2	2	2	1	3
4	3	2	2	2	2	3	2	2	2	3	3	2
0	2	2	3	2	2	1	1	1	2	2	3	2
2	3	1	1	1	3	1	1	2	3	3	3	3
2	2	2	3	2	1	1	4	2	1	0	1	1
3	1	2	1	1	1	2	2	0	3	1	3	2
2	1	2	2	2	2	1	3	2	2	1	2	0
1	1	1	0	3	2	2	2	2	2	2	3	2
2	2	2	2	1	0	1	2	2	2	1	1	1
2	1	2	3	2	2	2	2	1	3	3	2	1
1	3	2	0	3	3	2	1	2	2	3	3	2
1	2	1	2	2	2	1	1	2	2	3	0	1
1	2	2	2	1	1	0	1	2	3	1	2	1
3	2	1	1	1	2	2	2	2	0	4	3	2
2	2	3	3	3	2	3	1	3	3	3	2	2
1	1	2	2	2	2	3	1	2	3	1	3	1
1	4	1	2	4	1	3	2	4	2	3	2	3
2	2	2	2	0	2	1	0	1	2	2	2	3
2	2	2	2	1	3	1	1	1	2	1	2	3
2	3	4	1	3	2	2	3	3	2	2	1	2
2	2	2	2	2	2	2	4	2	2	2	3	2
3	2	1	1	1	3	2	2	2	3	1	1	2
1	3	3	3	2	2	2	3	2	2	2	3	2
2	3	3	1	3	2	2	2	3	2	2	1	3
3	1	2	2	3	2	2	3	1	2	2	2	3
2	1	2	3	2	1	3	2	2	3	3	0	2
1	2	1	1	2	1	1	3	1	1	2	2	2
1	1	1	3	3	2	2	1	2	3	2	3	2
2	1	2	2	2	2	2	1	3	2	2	2	2
3	2	2	1	1	1	2	2	1	3	1	1	0
1	2	3	2	3	2	2	2	2	3	2	2	2
1	3	1	1	2	2	1	2	1	1	2	2	0
2	2	2	3	2	2	1	2	2	4	1	3	2
2	2	0	2	0	1	1	0	1	2	1	2	0
3	0	2	2	1	1	2	2	2	2	2	2	1
2	1	4	4	3	2	3	3	1	1	2	1	2
2	1	3	2	2	2	2	2	3	2	2	2	2
1	1	1	3	0	4	1	2	2	2	3	2	2
2	2	2	2	2	4	3	2	3	1	2	2	3
2	3	2	2	1	2	3	3	2	2	3	1	3
0	4	2	2	2	3	2	2	0	2	1	2	1
2	3	2	2	2	2	4	2	3	2	2	1	1
1	3	4	0	2	2	1	1	1	2	3	2	2
2	2	3	2	2	2	2	2	2	3	4	0	3
2	3	3	3	2	1	2	1	2	3	2	2	2
3	2	1	1	1	2	2	2	1	1	2	3	1
3	2	2	2	2	3	2	2	2	2	2	1	1
3	2	3	1	2	2	3	1	3	2	2	3	3
2	3	2	2	2	2	2	2	1	2	1	2	2
0	2	0	1	1	3	2	2	1	1	1	3	2
1	2	2	2	1	1	2	2	2	3	2	1	0
1	1	2	2	2	1	2	2	3	3	1	2	2
3	1	4	2	2	2	3	1	4	3	3	2	2
1	2	3	2	2	2	2	1	2	1	1	2	1
3	1	1	0	2	3	4	1	2	3	2	1	2
2	0	2	3	1	2	3	0	3	2	2	2	1
3	3	2	0	2	1	1	2	2	1	2	1	0
3	3	2	2	3	2	2	2	4	2	2	2	2
1	2	3	3	2	3	0	2	4	3	2	2	2
2	2	2	1	1	3	2	2	2	1	3	2	3
2	3	3	2	2	2	1	2	3	2	2	2	4
3	2	3	1	1	2	2	3	2	3	2	1	0
0	3	2	2	2	2	1	2	1	3	2	3	1
1	2	2	2	2	2	1	1	2	1	2	2	1
2	2	2	3	3	1	1	3	3	4	2	2	2
2	2	0	2	0	2	2	1	1	3	3	2	1
4	1	3	3	1	2	2	3	3	3	4	2	1
2	1	2	2	1	0	2	2	2	0	1	1	4
2	2	3	2	2	2	1	1	2	2	1	2	2
1	3	2	2	3	2	2	2	2	2	2	1	2
1	3	3	2	2	3	3	1	2	1	2	2	1
3	2	2	2	1	2	3	2	2	2	3	1	3
2	2	2	3	1	2	2	1	2	1	2	2	2
1	3	0	2	0	2	1	2	1	4	0	3	1
2	1	2	2	2	2	1	3	2	2	3	1	2
2	1	2	2	1	0	2	2	2	3	1	2	2
2	2	1	3	2	2	2	2	1	2	2	2	2
2	1	2	1	3	1	2	0	0	3	2	3	3
3	2	2	2	2	2	2	2	2	3	2	1	4
1	0	3	2	2	2	3	0	2	2	1	2	1
3	3	3	2	3	2	2	2	2	2	2	2	1
2	2	1	1	3	1	1	2	0	2	2	1	1
2	2	3	2	3	3	4	2	4	1	2	2	2
2	3	2	1	3	3	2	2	3	2	4	1	2
3	2	2	2	2	2	2	3	2	4	1	2	1
4	3	4	1	4	2	3	2	4	2	3	2	4
3	2	3	2	2	3	3	2	4	2	2	2	2
2	1	2	3	1	2	3	1	3	3	2	3	1
0	3	4	1	2	1	2	2	2	2	3	2	1

[truncated: 2 more sheets: RealData, Random]
