# Supplementary material for: Intraclass reliability for assessing how well Taiwan constrained hospital-provided medical services using statistical process control chart techniques
Source: BMC Med Res Methodol. 2012 May 15;12:67. doi: 10.1186/1471-2288-12-67 (PMC3536588; doi:10.1186/1471-2288-12-67)
Supplement: Additional file 3 — A sequential Excel XmR routine. Excel-VBA program for detecting the latest time point of data apart from central line in a control chart by the SD. [file 1471-2288-12-67-S3.xls]

## Sheet: buffer
Data	UCL	+2 Sigma	+1 Sigma	Average	-1 Sigma	-2 Sigma	LCL	2.12636e+06	Range	UCL	+2 Sigma	+1 Sigma	Average	-1 Sigma	-2 Sigma	LCL	t^2	t*X	Slop	#DIV/0!	bValue	#DIV/0!	Rxy	#DIV/0!	sig.	2.52	rSq	0.37	adjRSq	0.31	RMSE	4.52139e+12	fStat	6.34	tStat	2.52	Sign.	0.03					Weighted Average	Weighted Stdev	B3 for XbarS	B4 for XbarS	A3 for XbarS	c4 for XbarS Stdev	X-bar Rannge table:
411500	507722	473113	438503	403894	369285	334676	300067						39032.8																																				2.66
344011	507722	473113	438503	403894	369285	334676	300067		67489	127520	98024.5	68528.6	39032.8	9537.02	0	0																																	3.267
346663	507722	473113	438503	403894	369285	334676	300067		2652	127520	98024.5	68528.6	39032.8	9537.02	0	0																																	0
351395	507722	473113	438503	403894	369285	334676	300067		4732	127520	98024.5	68528.6	39032.8	9537.02	0	0
368003	507722	473113	438503	403894	369285	334676	300067		16608	127520	98024.5	68528.6	39032.8	9537.02	0	0
386555	507722	473113	438503	403894	369285	334676	300067		18552	127520	98024.5	68528.6	39032.8	9537.02	0	0																																	http://www.qualityadvisor.com/sqc/formulas/x_bar_range_f.php
429087	507722	473113	438503	403894	369285	334676	300067		42532	127520	98024.5	68528.6	39032.8	9537.02	0	0
428807	507722	473113	438503	403894	369285	334676	300067		280	127520	98024.5	68528.6	39032.8	9537.02	0	0
362337	507722	473113	438503	403894	369285	334676	300067		66470	127520	98024.5	68528.6	39032.8	9537.02	0	0
439765	507722	473113	438503	403894	369285	334676	300067		77428	127520	98024.5	68528.6	39032.8	9537.02	0	0
447002	507722	473113	438503	403894	369285	334676	300067		7237	127520	98024.5	68528.6	39032.8	9537.02	0	0
406030	507722	473113	438503	403894	369285	334676	300067		40972	127520	98024.5	68528.6	39032.8	9537.02	0	0
529472	507722	473113	438503	403894	369285	334676	300067		123442	127520	98024.5	68528.6	39032.8	9537.02	0	0











																																										101			0.787443	1.21256	0.299	0.998
																																										102			0.788498	1.2115	0.298	0.998
																																										103			0.789537	1.21046	0.296	0.998
																																										104			0.790561	1.20944	0.295	0.998
																																										105			0.791571	1.20843	0.293	0.998
																																										106			0.792565	1.20743	0.292	0.998
																																										107			0.793546	1.20645	0.291	0.998
																																										108			0.794513	1.20549	0.289	0.998
																																										109			0.795467	1.20453	0.288	0.998
																																										110			0.796407	1.20359	0.287	0.998
																																										111			0.797335	1.20267	0.285	0.998
																																										112			0.79825	1.20175	0.284	0.998
																																										113			0.799152	1.20085	0.283	0.998
																																										114			0.800043	1.19996	0.282	0.998
																																										115			0.800922	1.19908	0.28	0.998
																																										116			0.801789	1.19821	0.279	0.998
																																										117			0.802646	1.19735	0.278	0.998
																																										118			0.803491	1.19651	0.277	0.998
																																										119			0.804325	1.19567	0.276	0.998
																																										120			0.805149	1.19485	0.274	0.998
																																										121			0.805963	1.19404	0.273	0.998
																																										122			0.806766	1.19323	0.272	0.998
																																										123			0.80756	1.19244	0.271	0.998
																																										124			0.808344	1.19166	0.27	0.998
																																										125			0.809118	1.19088	0.269	0.998
																																										126			0.809883	1.19012	0.268	0.998
																																										127			0.810639	1.18936	0.267	0.998
																																										128			0.811386	1.18861	0.266	0.998
																																										129			0.812124	1.18788	0.265	0.998
																																										130			0.812854	1.18715	0.264	0.998
																																										131			0.813575	1.18642	0.263	0.998
																																										132			0.814288	1.18571	0.262	0.998
																																										133			0.814993	1.18501	0.261	0.998
																																										134			0.81569	1.18431	0.26	0.998
																																										135			0.816379	1.18362	0.259	0.998
																																										136			0.81706	1.18294	0.258	0.998
																																										137			0.817734	1.18227	0.257	0.998
																																										138			0.8184	1.1816	0.256	0.998
																																										139			0.819059	1.18094	0.255	0.998
																																										140			0.819711	1.18029	0.254	0.998
																																										141			0.820356	1.17964	0.253	0.998
																																										142			0.820995	1.17901	0.252	0.998
																																										143			0.821626	1.17837	0.251	0.998
																																										144			0.822251	1.17775	0.251	0.998
																																										145			0.822869	1.17713	0.25	0.998
																																										146			0.823481	1.17652	0.249	0.998
																																										147			0.824086	1.17591	0.248	0.998
																																										148			0.824686	1.17531	0.247	0.998
																																										149			0.825279	1.17472	0.246	0.998
																																										150			0.825866	1.17413	0.245	0.998
																																										151			0.826448	1.17355	0.245	0.998
																																										152			0.827023	1.17298	0.244	0.998
																																										153			0.827593	1.17241	0.243	0.998
																																										154			0.828158	1.17184	0.242	0.998
																																										155			0.828717	1.17128	0.241	0.998
																																										156			0.82927	1.17073	0.241	0.998
																																										157			0.829818	1.17018	0.24	0.998
																																										158			0.830361	1.16964	0.239	0.998
																																										159			0.830899	1.1691	0.238	0.998
																																										160			0.831431	1.16857	0.238	0.998
																																										161			0.831959	1.16804	0.237	0.998
																																										162			0.832481	1.16752	0.236	0.998
																																										163			0.832999	1.167	0.235	0.998
																																										164			0.833512	1.16649	0.235	0.998
																																										165			0.834021	1.16598	0.234	0.998
																																										166			0.834524	1.16548	0.233	0.998
																																										167			0.835024	1.16498	0.233	0.998
																																										168			0.835683	1.16432	0.232	0.999
																																										169			0.836173	1.16383	0.231	0.999
																																										170			0.836658	1.16334	0.23	0.999
																																										171			0.837139	1.16286	0.23	0.999
																																										172			0.837616	1.16238	0.229	0.999
																																										173			0.838089	1.16191	0.228	0.999
																																										174			0.838558	1.16144	0.228	0.999
																																										175			0.839022	1.16098	0.227	0.999
																																										176			0.839483	1.16052	0.226	0.999
																																										177			0.839939	1.16006	0.226	0.999
																																										178			0.840392	1.15961	0.225	0.999
																																										179			0.840841	1.15916	0.224	0.999
																																										180			0.841286	1.15871	0.224	0.999
																																										181			0.841728	1.15827	0.223	0.999
																																										182			0.842166	1.15783	0.223	0.999
																																										183			0.8426	1.1574	0.222	0.999
																																										184			0.843031	1.15697	0.221	0.999
																																										185			0.843458	1.15654	0.221	0.999
																																										186			0.843881	1.15612	0.22	0.999
																																										187			0.844302	1.1557	0.22	0.999
																																										188			0.844718	1.15528	0.219	0.999
																																										189			0.845132	1.15487	0.218	0.999
																																										190			0.845542	1.15446	0.218	0.999
																																										191			0.845949	1.15405	0.217	0.999
																																										192			0.846353	1.15365	0.217	0.999
																																										193			0.846754	1.15325	0.216	0.999
																																										194			0.847151	1.15285	0.216	0.999
																																										195			0.847546	1.15245	0.215	0.999
																																										196			0.847937	1.15206	0.215	0.999
																																										197			0.848325	1.15167	0.214	0.999
																																										198			0.848711	1.15129	0.213	0.999
																																										199			0.849093	1.15091	0.213	0.999
																																										200			0.849473	1.15053	0.212	0.999
[truncated: 20 more columns]

## Sheet: Control_c
0--18	10101	10102	10103	10104	10105	10106	10107	10108	10109	10110	10111	10112	10201		score	Recent 2	Recent 1	Items	Serial	Value	Upper	Lower	Middle
Hosptal1	600342	648601	563717	643717	680712	718900	880061	670678	804917	844601	803516	722131	732445		1	1	1	Hosptal1	1	1	-3	3	0
hospital2	411500	344011	346663	351395	368003	386555	429087	428807	362337	439765	447002	406030	529472		3	1	4	hospital2	2	3	-3	3	0
Hosptal2	114279	123374	135556	90454	89262	139622	178500	117432	118451	180892	130644	187429	176184		2	2	2	Hosptal2	3	2	-3	3	0
hospital3	14721	17172	15085	14875	19584	20992	16621	46680	20034	30505	25708	21945	21219		-1	-1	-1	hospital3	4	-1	-3	3	0
Hosptal3	100000	100000	100000	100000	100000	100000	100000	100000	100000	100000	100000	100000	100000		0			Hosptal3	5	0	-3	3	0
hospital4	10461	10500	8100	7887	6041	5903	5596	5271	5517	5289	5289	4729	6140		-3	-4	-1	hospital4	6	-3	-3	3	0
Hosptal4	29072	20442	36201	8017	3406	17626	2097	2000	1094	1046	9429	444	9750		-2	-2	-1	Hosptal4	7	-2	-3	3	0
hospital5	-115772	-6101	-119491	40041	56961	13107	66560	-84637	127061	13551	14709	-63191	-91243		-1	-1	-1	hospital5	8	-1	-3	3	0
Hosptal5	1	1	1	1	1	1	1	1	1	1	1	1	1		0			Hosptal5	9	0	-3	3	0
hospital6	0.685443	0.530389	0.614959	0.545884	0.540615	0.537703	0.487565	0.639363	0.450154	0.520678	0.556308	0.562266	0.722883		2	1	3	hospital6	10	2	-3	3	0
Hosptal6	0.190356	0.190216	0.240468	0.140518	0.13113	0.194216	0.202827	0.175094	0.147159	0.214175	0.16259	0.25955	0.240542		2	2	2	Hosptal6	11	2	-3	3	0
hospital7	0.024521	0.0264754	0.0267599	0.023108	0.0287699	0.0292002	0.0188862	0.0696012	0.0248895	0.0361176	0.0319944	0.0303892	0.0289701		0	1	-1	hospital7	12	0	-3	3	0
Hosptal7	0.166572	0.154178	0.177394	0.155348	0.146905	0.139101	0.113628	0.149103	0.124236	0.118399	0.124453	0.138479	0.136529		-1	-1	-1	Hosptal7	13	-1	-3	3	0
hospital8	0.0174251	0.0161887	0.0143689	0.0122523	0.00887453	0.00821116	0.00635865	0.00785921	0.00685412	0.00626213	0.00658232	0.00654867	0.00838288		-1	-1	-1	hospital8	14	-1	-3	3	0
Hosptal8	0.0484257	0.0315171	0.0642184	0.0124542	0.00500358	0.024518	0.00238279	0.00298206	0.00135915	0.00123845	0.0117347	0.000614847	0.0133116		-1	-2	1	Hosptal8	15	-1	-3	3	0
hospital9	-0.192843	-0.0094064	-0.21197	0.0622028	0.0836786	0.018232	0.0756311	-0.126196	0.157856	0.0160443	0.0183058	-0.0875063	-0.124573		-1	-1	-1	hospital9	16	-1	-3	3	0

## Sheet: Bubble_c
泡泡圖	25	Axil X	Axil Y	Size	Axil X	Axil Y	serial
	Hospital 1	-3.15	0.54	0.47	-3.15	0.54	1
	Hospital 2	-2.48	0.35	0.36	-2.48	0.35	2
	Hospital 3	-2.04	-1.03	0.31	-2.04	-1.03	3
	Hospital 4	-1.49	-1.14	0.26	-1.49	-1.14	4
	Hospital 5	-1.29	-0.05	0.25	-1.29	-0.05	5
	Hospital 6	-0.96	-1.92	0.23	-0.96	-1.92	6
	Hospital 7	-0.85	-1.26	0.22	-0.85	-1.26	7
	Hospital 8	-0.71	-1.02	0.22	-0.71	-1.02	8
	Hospital 9	-0.48	-1.6	0.21	-0.48	-1.6	9
	Hospital 10	-0.4	-2.53	0.21	-0.4	-2.53	10
	Hospital 11	-0.31	-0.9	0.2	-0.31	-0.9	11
	Hospital 12	0.08	-1.37	0.19	0.08	-1.37	12
	Hospital 13	0.16	-2.42	0.19	0.16	-2.42	13
	Hospital 14	0.31	-1.38	0.19	0.31	-1.38	14
	Hospital 15	0.42	-3.05	0.19	0.42	-3.05	15		Avoiding some overlaid bubble to test where there are bubble with same coordination.
	Hospital 16	0.42	-1.43	0.19	0.42	-1.43	16		(copy column C and D to F and G)
	Hospital 17	0.53	-1.59	0.19	0.53	-1.59	17
	Hospital 18	0.6	-0.26	0.19	0.6	-0.26	18
	Hospital 19	0.71	1.02	0.19	0.71	1.02	19
	Hospital 20	1.1	0.13	0.19	1.1	0.13	20
	Hospital 21	1.67	1.19	0.2	1.67	1.19	21
	Hospital 22	1.75	-0.44	0.2	1.75	-0.44	22
	Hospital 23	1.83	3.73	0.2	1.83	3.73	23
	Hospital 24	2.18	8.97	0.21	2.18	8.97	24
	Hospital 25	2.42	7.27	0.22	2.42	7.27	25

## Sheet: ICC
no	score2	score3	score4	score5	score6	score7	score8	score9	score10	score11	score12	score13	score14
0101090517	-2	-4	1	1	1	1	2	2	1	1	1	2	1
102080026	-1	-1	-1	-1	-1	-2	3	-1	-1	-1	2	4	4
0117030010	-1	-3	1	1	1	-1	1	1	1	1	-2	-1	-1
0138030010	1	-4	-1	-1	-1	1	2	1	-1	1	1	1	1
0141270028	-1	-1	-2	1	1	1	1	1	2	-1	-1	3	2
0439010518	-1	-3	1	1	1	1	2	1	1	1	1	2	2
0502080015	-1	-3	2	2	2	-1	1	2	-1	1	1	1	1
0536190011	-1	-3	2	1	2	1	1	1	-1	1	-1	1	1
0622020017	-2	-2	3	2	2	1	2	1	1	2	1	2	1
0939010018	3	-1	-1	-2	3	-2	1	1	-2	2	-1	2	2
1101010021	1	-4	2	2	2	2	2	3	1	2	2	3	1
1101020018	-2	-4	1	-1	1	-1	1	-1	-1	1	1	2	2
1101020027	-2	-4	-1	-2	1	-1	1	1	1	1	1	1	1
1101020036	-2	-3	1	-1	-1	-1	-1	1	-1	1	-1	1	1
1101100011	-1	-4	1	1	1	-1	2	1	1	1	1	2	2
1101110026	-2	-3	-1	1	1	1	2	1	-1	1	1	2	2
1101150011	-2	-4	1	-1	1	1	2	1	-1	1	2	2	1
1101160017	1	-3	2	1	1	1	2	2	1	1	2	1	-1
1101160026	-1	-3	1	1	1	1	3	2	2	2	1	2	1
1111060015	-1	-4	1	1	2	1	2	1	1	2	1	2	1
1112010519	1	-3	2	2	1	1	2	3	1	2	3	4	2
1112010528	-1	-3	2	1	1	-1	1	1	-1	1	1	-1	-1
1117010019	1	-1	1	1	1	2	1	1	-1	1	-1	1	1
1121010018	-1	-4	2	1	2	2	3	2	1	1	-1	-1	-1
1121020014	-2	-3	1	-1	1	-1	1	1	1	2	-1	2	2
1122010012	-2	-4	2	1	1	-1	2	2	-1	1	1	2	1
1122010021	-1	-4	1	-1	-1	-1	2	1	1	2	1	2	1
1131010011	-1	-3	2	1	1	-1	1	1	1	1	1	2	2
1131050515	-2	-4	1	-1	1	1	2	1	1	1	1	2	1
1131090019	-2	-3	2	1	1	-1	1	1	-1	1	-1	2	2
1131110516	-1	-3	3	1	1	2	2	2	2	2	2	3	1
1132020011	-1	-4	3	1	1	-1	2	1	1	2	1	-1	-1
1132070011	1	-3	1	1	1	1	1	1	-1	1	-1	-1	-1
1132071036	1	-3	1	1	1	1	2	1	-1	2	-1	1	1
1134010022	-1	-3	2	2	2	-2	1	-1	-1	-1	1	2	2
1134070019	1	-2	2	-2	1	-1	1	1	1	1	2	1	1
1135050020	1	-2	1	2	1	-1	2	1	-2	1	1	-1	-1
1136090519	-1	-3	3	1	2	1	2	2	2	2	2	3	1
1136200015	1	-2	1	1	1	-1	2	1	-2	-1	-1	2	2
1137010024	-1	-3	3	1	2	1	2	1	1	2	1	2	1
1137020511	-1	-1	-1	1	1	-1	4	1	-1	2	1	-1	-1
1137020520	2	-2	4	2	1	2	2	2	2	2	1	2	-1
1137020548	2	-1	1	3	1	2	1	1	1	2	-1	2	1
1137080017	-1	-4	2	1	2	2	3	1	2	-1	1	2	1
1138020015	-1	-2	2	1	1	1	1	1	-1	-1	-2	-1	-1
1139030015	-3	-4	2	-1	1	-1	2	1	-1	1	-1	1	1
1140010510	1	-1	1	1	1	1	2	2	1	3	2	2	1
1141090512	-1	-3	1	-1	1	-1	1	1	1	1	2	2	2
1142010518	-1	-4	1	1	-1	-1	1	1	-2	-1	1	-1	-1
1142100017	-1	-2	2	-1	1	1	-1	1	-1	1	1	1	1
1142120001	-1	-4	2	1	1	1	2	1	-1	1	1	2	2
1143010012	-1	-3	1	2	1	-1	1	1	1	1	1	1	1
1143040010	-1	-3	4	2	1	-1	-1	2	-1	1	1	1	1
1145010010	-1	-3	1	1	2	1	2	2	1	2	1	1	-1
1145010038	-1	-3	2	2	1	-1	2	1	1	2	-1	2	2
1145030012	-1	-3	-1	-2	-1	1	-1	-1	-1	-2	-1	-1	-1
1146010014	-1	-3	1	1	-1	-1	-1	1	-1	2	1	2	2
1146010032	-1	-4	1	1	1	-1	1	2	-1	2	-1	2	1
1146030516	-2	-4	1	-2	-1	-1	-2	-2	-2	-1	-2	1	2
1202080010	-2	-3	2	-1	1	1	2	2	-1	2	1	-1	-1
1202080029	1	-4	-2	1	1	-2	1	-1	-1	1	-1	1	1
1231030015	-2	-4	1	-1	-1	-1	1	2	-1	-1	1	2	2
1231050017	-2	-4	1	1	1	1	2	1	-1	1	-1	1	1
1232010026	-1	-4	3	1	1	1	2	1	-1	1	1	1	1
1234020011	-1	-4	2	-1	-1	-2	1	1	-1	1	-1	1	1
1239020011	-2	-3	1	1	2	1	2	1	3	3	3	4	1
1240030514	-1	-3	2	-1	-1	-1	1	1	1	2	1	1	1
1244010018	-1	-4	1	1	-1	-1	1	1	1	-1	1	2	2
1301110511	3	-2	4	3	2	2	3	4	2	2	3	3	1
1301170017	1	-2	3	3	2	1	3	2	1	2	2	3	1
1301200010	-1	-4	2	1	1	1	2	-1	1	1	1	2	2
1302050014	1	-2	-1	1	-1	1	-1	1	2	-1	1	2	2
1317020519	1	-1	1	2	1	1	1	1	1	1	-1	1	1
1317030024	-2	1	1	-2	1	-1	-2	1	-1	1	-1	2	2
1317040011	1	-2	1	1	1	-1	1	1	-1	1	1	-2	-2
1317050017	1	-2	-1	2	1	-1	2	1	-1	2	1	1	1
1339060017	1	-1	1	2	1	-1	3	2	1	2	1	2	-1
1343030018	-1	-4	1	1	1	2	2	1	-1	1	-2	2	2
1401190011	-2	-4	1	-1	1	1	-1	-1	-1	-1	-1	2	2
1401190039	-1	-1	-1	-1	1	1	1	-1	-1	1	1	1	1
1411030013	-3	-3	3	-2	1	2	-1	1	-1	1	-1	1	1
1417030017	1	-3	1	1	1	1	1	1	-1	1	-1	-1	-1
1417080517	1	-2	2	-1	-1	1	-1	-1	-1	-2	1	1	1
1434020015	-2	-3	1	-1	1	1	-1	2	-1	1	-1	2	2
1435010013	-1	-3	-1	-2	-1	-3	1	-2	-1	3	-2	-1	-1
1436020013	1	-3	2	1	1	1	2	1	-1	-1	-2	-2	-2
1441060010	-1	-1	1	-2	1	1	1	1	1	1	1	1	1
1442060014	-2	-4	1	-1	1	1	1	1	-1	1	1	1	1
1501010010	-3	-4	-1	-3	-1	-2	2	2	1	1	-1	1	1
1501010029	-1	-3	-1	-2	-1	-1	1	1	1	2	1	3	2
1501010047	-1	-4	-2	-2	-2	-2	-1	-2	-2	-2	-2	2	2
1501021175	-1	-1	1	1	-1	1	2	1	-2	2	-2	1	1
1501100037	-2	-2	1	-1	-2	-1	-1	2	-1	1	1	2	1
1501100055	-1	-4	1	-1	2	-2	3	-1	1	1	1	-1	-1
1501120020	1	3	1	3	1	2	1	3	-1	3	2	1	-1
1501170039	-2	1	-2	1	-1	1	1	1	1	1	-1	1	1
1501180035	-1	-4	2	1	1	-1	1	1	-1	1	1	1	1
1501190031	-2	-2	1	-1	1	1	-1	1	1	-1	-1	1	1
1501201020	-1	-2	1	-1	1	-1	1	1	1	-1	-1	1	1
1502020056	-2	-4	1	-1	1	1	1	1	-1	-1	-1	1	1
1502020065	-1	-2	1	1	-1	-1	1	1	1	-1	1	2	2
1502021071	2	-2	-2	1	-1	-1	-1	1	1	1	1	-2	-2
1502021099	1	-1	2	-1	-2	-3	-2	-2	-2	-2	-2	-2	1
1502030052	-2	-2	2	1	1	1	2	2	-2	2	1	-2	-2
1502031095	1	-3	2	-1	-1	-1	1	-1	-1	1	2	-1	-1
1502031102	-1	-3	-1	-1	-1	-2	-1	1	1	2	3	1	-1
1502040021	-2	-4	2	-1	-1	1	2	1	1	1	2	2	1
1502040076	-1	-4	3	-1	1	-1	2	-1	-2	-1	-1	1	1
1502041108	2	-3	2	1	-1	-1	-2	-1	-2	-2	-3	-3	-1
1502041117	4	1	2	2	1	1	4	4	3	4	3	4	1
1502050045	1	-2	1	-1	1	-1	1	1	1	-1	-1	2	2
1502050152	-3	-4	-1	-2	-2	-2	-2	-2	-2	-1	-2	-1	1
1502050170	-4	1	-1	2	1	-4	1	1	-1	1	1	-1	-1
1502050205	1	-2	2	-2	1	2	3	1	-2	1	-1	-1	-1
1502050241	-1	-2	2	4	4	4	4	4	4	4	4	4	-1
1502050250	-1	-1	2	2	1	-2	2	1	-1	1	3	-2	-2
1502050296	-1	-4	1	-2	-1	-1	1	-1	-2	-1	-2	-1	-1
1502051337	1	-2	-1	1	1	-1	1	1	-1	1	1	-1	-1
1502051346	-4	-3	-1	-1	-1	1	2	-1	-1	1	2	1	1
1502051364	4	4	4	4	-2	-2	-2	-2	-2	-2	-2	-2	1
1502051426	2	-2	1	-1	1	1	1	1	1	1	2	3	1
1502051435	-1	-1	2	-2	-3	-1	-1	1	-2	-3	-1	1	1
1502060014	-1	-1	1	-1	1	1	1	1	-1	1	1	-1	-1
1502060112	1	-2	3	1	-1	-1	1	1	1	1	1	-1	-1
1502060149	-2	-3	1	-1	-1	-1	2	2	2	4	1	2	1
1502061155	-1	-1	-2	1	1	-1	-1	1	-2	1	1	1	1
1502070029	-1	-2	1	1	1	-1	2	-1	-1	1	-2	-2	-2
1502070118	-2	-3	2	-1	-1	-1	1	1	-1	1	-1	1	1
1502071268	1	-3	1	-1	1	1	1	-1	-1	3	1	-3	-3
1502081157	-1	1	2	1	1	1	1	1	-3	-1	-1	1	1
1502081175	1	-2	2	1	1	-2	2	-1	-3	2	1	1	1
1502090138	-1	-4	2	-2	-1	-2	1	1	-1	-1	-1	-1	-1
1502090209	-1	-1	-2	-1	1	-1	-2	1	-1	1	-1	1	1
1502091297	-1	-2	1	1	-1	-1	1	1	-1	1	-1	-1	-1
1502091313	1	-2	1	1	1	-1	1	-1	-1	2	2	1	1
1502110064	-1	-3	1	2	3	-3	1	1	-1	-1	-1	2	2
1502111089	2	-2	1	1	-2	-2	-2	-1	-1	-1	-1	-1	-1
1502111098	-2	-3	-2	1	1	2	-1	-1	-2	1	1	2	2
1511010068	1	-2	2	1	1	1	2	1	2	1	1	1	1
1511060022	-1	-4	1	-1	1	-1	1	1	-1	1	-1	2	2
1512011185	-1	-4	2	1	1	-1	-1	1	1	1	-1	2	2
1512040051	1	-2	1	-1	1	-1	-1	-1	-1	-1	1	1	1
1517011103	1	1	2	1	1	-1	2	1	-4	1	-1	2	2
1517020040	-1	-4	2	-1	1	-1	2	2	1	1	-1	2	2
1517021074	-1	-3	-1	-1	-1	-2	-1	-1	1	1	1	1	-1
1517021127	1	1	1	1	1	2	-1	1	-2	-1	1	-2	-2
1517030055	-1	-2	1	1	1	-1	2	-1	1	1	-1	1	1
1517040015	-1	-4	1	-1	-2	-3	1	-1	-1	-2	-1	-1	-1
1517041129	1	-1	1	-2	-1	-1	-3	-2	-1	-1	-1	1	1
1517050084	2	-2	-1	-2	-1	-2	-1	-1	-1	2	1	1	1
1517051107	-1	-1	1	1	2	1	1	-2	1	-1	1	-1	-1
1517051125	-3	-4	-1	-2	-2	-2	-1	-1	-1	-1	1	2	2
1517061032	1	-2	2	1	1	1	1	1	-1	1	-1	1	1
1517070031	-1	-2	1	1	1	-1	2	-1	-1	-1	-1	1	1
1517080019	-3	-4	1	-2	1	-2	1	-1	1	1	1	2	2
1517080091	-4	-4	1	1	1	1	2	3	1	2	-1	-1	-1
1517081141	-1	-2	-1	-1	-1	-1	2	-1	-1	1	-1	-2	-2
1521010089	-2	-2	-1	-2	-2	-3	-2	-1	1	-1	-1	4	4
1521010098	-1	-1	-1	-1	1	2	2	-1	3	1	-1	1	-1
1521030081	-2	-4	1	-1	2	1	2	1	1	1	-1	-1	-1
1521031104	-1	-4	1	-1	1	-1	1	1	1	1	-1	1	1
1521041137	-1	-2	-1	2	-1	1	-1	1	1	-1	1	1	1
1521050010	1	-2	2	2	1	-2	-1	1	-2	1	2	2	2
1521051160	-4	-2	1	-1	-1	-3	-2	1	-2	-2	1	-1	-1
1521051179	2	-1	1	1	2	1	2	1	2	1	1	2	1
1522011080	-1	-2	-1	-3	-3	-3	-4	1	-1	-1	1	1	1
1522011115	2	-3	2	1	1	1	2	-1	1	1	2	1	1
1522020025	-1	-2	1	1	1	2	-1	2	-1	1	1	2	2
1522020089	1	-1	-1	1	-1	1	-1	1	-2	1	-1	2	2
1522020132	-2	-3	-2	-2	-1	-2	1	1	-1	-2	2	-2	-2
1522021175	-1	-2	2	1	-1	1	1	1	-1	1	-1	-1	-1
1522021237	1	-1	-1	-1	1	-1	1	-1	-1	-1	1	-1	-1
1531010082	-1	-4	2	-1	-1	-1	1	1	1	1	1	1	1
1531010108	1	-1	1	-2	1	-1	2	1	1	-2	-1	1	1
1531010162	2	1	2	1	1	-1	1	1	1	-1	1	1	1
1531010279	-1	-2	2	-1	1	1	1	2	-2	1	2	-1	-1
1531011310	-1	1	-1	1	-1	1	1	1	-1	2	-1	1	1
1531020122	-1	-2	1	1	2	-1	1	1	1	1	1	1	1
1531021165	4	2	4	4	4	4	2	4	2	4	3	3	-1
1531021174	-3	-3	1	1	1	-2	3	-1	1	1	1	1	1
1531030100	1	-1	-1	-1	1	-3	-1	-1	-1	1	-1	1	1
1531030119	-2	-3	-1	-2	-1	-3	-2	-2	-1	3	2	1	1
1531031232	1	-2	1	-1	1	-1	1	-1	1	-1	-1	-1	-1
1531040259	-1	-2	-3	-1	-3	-2	-3	-2	-3	-3	-2	1	3
1531041292	1	-2	2	-1	1	1	-1	-1	-1	1	-1	-1	-1
1531041345	-3	-4	1	-1	-1	1	1	3	1	-1	-2	-1	-1
1531041354	1	-3	-1	1	2	3	-1	-1	-1	1	-1	-1	-1
1531041363	-3	-3	2	-1	-1	-2	-2	-1	-2	-2	1	1	1
1531041381	1	-2	1	1	-1	-1	1	1	1	1	2	1	-1
1531050077	-1	-1	-1	-1	-2	1	1	-1	1	-2	2	1	1
1531051109	1	-4	2	-1	1	-1	-1	1	-1	1	-1	1	1
1531060064	-2	-4	-1	-2	-1	-1	1	1	1	1	1	2	2
1531060073	-2	-3	-4	-1	-1	2	3	2	1	2	2	1	-2
1531060171	2	-2	-1	2	-1	-1	1	1	-1	-1	1	1	1
1531060180	-1	-3	1	-2	1	1	1	-1	-1	1	-1	2	2
1531080192	-1	-2	1	-2	1	-1	-1	1	-1	-1	-1	2	2
1531091112	1	-2	1	2	2	1	1	-1	-1	2	1	2	2
1531100027	-1	-3	1	-1	1	-1	1	1	-1	-1	-1	1	1
1531100036	1	-3	1	-1	1	-1	-1	1	-1	-1	-1	1	1
1531101104	2	-3	2	1	1	1	2	2	-1	1	1	1	1
1531130052	-2	-2	1	-1	1	1	1	1	1	-2	-1	2	2
1531130105	4	2	4	3	2	2	3	1	3	-1	2	-1	-1
1531131111	-2	-2	-1	-1	1	1	-1	1	-1	2	1	3	3
1531131139	-1	-2	1	-1	1	1	-3	1	2	-2	-1	2	2
1531140021	-2	-2	-2	1	-1	2	-2	-1	-3	2	-2	1	1
1531210019	1	-3	-1	-1	1	-1	1	1	-1	1	-1	1	1
1532010013	-2	-4	1	-1	1	1	2	2	2	1	1	2	-1
1532010031	-1	-4	3	1	2	-1	1	-1	-1	-1	-1	1	1
1532010040	-2	-4	1	1	1	1	1	1	1	1	2	1	-1
1532010120	-1	-3	2	1	1	-1	1	1	1	-1	-1	1	1
1532011136	2	-3	1	-2	-1	-2	-1	1	-1	1	1	-1	-1
1532020180	-2	-3	2	1	1	-1	1	1	1	1	2	-1	-1
1532020215	1	-1	-1	1	1	-1	-1	-1	-1	1	-1	-1	-1
1532020251	1	-2	1	1	2	-1	2	1	-2	1	-1	-1	-1
1532021285	3	-2	2	1	2	1	2	-1	1	1	1	-1	-1
1532021301	4	4	4	4	4	3	3	1	1	-2	-1	-1	-1
1532040039	-1	-3	2	1	1	-1	1	-1	-2	-1	-1	-1	-1
1532040066	-1	-3	2	-1	-1	1	1	-1	-1	1	-1	1	1
1532060031	-4	-4	-4	2	2	2	-3	-3	-2	-1	-1	-1	-1
1532061065	-2	-4	1	1	1	1	2	2	-1	1	1	1	1
1532070019	-2	2	-4	-4	-1	-2	-1	-1	2	1	1	1	1
1532091072	-2	-4	2	-1	1	1	1	1	-1	1	1	1	1
1532100012	-1	-3	-1	-2	-1	1	-1	-1	2	-1	3	1	-1
1532100049	1	-3	2	1	1	-1	1	1	1	1	1	1	1
1532101091	-1	-2	1	-1	1	1	-1	-1	1	1	-1	2	2
1532101108	-2	-3	2	1	-1	-2	1	1	-1	2	-1	1	1
1532101117	1	-2	1	-2	-1	-2	-1	-1	1	1	-1	1	1
1533030028	-2	2	1	1	1	-1	-1	-1	-1	-1	-1	1	1
1533030046	-3	-4	-1	-2	1	1	2	1	1	-1	1	-1	-1
1533050011	-2	1	1	-1	1	1	-1	1	1	-1	-1	1	1
1533050039	-2	-3	2	-1	1	2	1	1	-1	1	-1	1	1
1533051063	-2	-1	2	-1	1	1	1	-1	-1	-2	1	1	1
1534050015	-4	-4	-1	2	2	2	3	2	-1	-1	-1	1	1
1534060511	1	-4	2	1	2	2	4	2	2	2	2	3	-1
1535010051	3	-3	2	1	1	1	2	2	1	1	1	-1	-1
1535010122	-1	-1	-1	-1	1	-2	1	-1	-1	1	1	1	1
1535011156	-2	-3	2	1	1	1	1	-1	-1	1	1	-1	-1
1535031041	-1	-2	-1	1	1	-1	1	-1	-4	-4	-4	-2	1
1535040068	1	-1	-1	3	2	1	2	1	-1	3	-1	-1	-1
1535040086	-2	-4	4	-1	1	-1	-1	1	1	1	1	-1	-1
1535051150	-2	3	2	3	-1	2	1	3	2	3	-1	3	2
1535051178	-1	-2	1	1	1	-1	1	-1	-1	1	1	-2	-2
1535081078	-1	-3	2	-1	-1	-1	1	-2	-1	1	-1	-1	-1
1536010046	-1	-3	3	1	1	-2	-1	1	1	1	-1	-1	-1
1536010055	-2	-4	-1	-1	2	1	2	2	-1	1	-1	-1	-1
1536011267	-2	-4	1	-1	1	-1	1	1	-1	-1	1	-1	-1
1536011276	1	-2	-1	-1	-1	-2	1	1	1	2	4	4	1
1536011294	1	-1	1	2	-1	-1	-2	-2	-3	-3	-4	2	3
1536011301	-3	-3	-1	-1	-1	-1	-1	1	-1	2	1	1	1
1536020015	-1	-4	-1	-2	1	-1	1	1	-1	-1	-1	-1	-1
1536031116	1	-4	-1	-1	1	-3	-3	-1	-3	-1	-1	-1	-1
1536040535	-1	-4	-1	-2	-1	-2	-2	-3	-3	-3	-3	-2	1
1536040553	1	-2	1	1	1	1	1	1	-1	1	1	-1	-1
1536060037	-2	-4	-4	-2	-2	-2	-2	-1	-2	1	1	2	2
1536100081	1	-3	2	-1	1	1	-1	1	-1	-1	1	1	1
1536101113	1	-3	3	1	2	1	2	2	-1	2	1	1	-1
1536120010	1	-2	1	1	2	1	3	1	1	-1	-1	1	1
1536151042	-1	-3	3	-1	1	1	1	-1	-3	1	1	-2	-2
1536180061	-1	-2	2	-1	1	2	1	-1	1	2	1	-1	-1
1536181139	-1	-2	2	1	1	1	1	1	-1	1	1	-1	-1
1536181148	2	-2	1	1	1	2	2	-1	-1	1	-1	1	1
1536190067	-2	-4	2	1	2	1	1	1	-1	1	-1	-1	-1
1536190076	-2	-3	-4	2	-1	-1	1	1	-2	1	-1	1	1
1536200022	-2	-4	3	-1	1	2	2	1	2	2	1	1	-1
1536201065	-2	-4	1	1	2	-1	2	-1	1	-1	-1	1	1
1537010040	-2	-3	2	-1	1	2	2	3	-1	1	1	-1	-1
1537010111	2	-1	-2	1	-1	-1	1	-1	-1	1	1	1	1
1537010120	-1	-3	-1	-2	2	-1	3	1	-2	-2	-2	1	1
1537010175	4	-2	-2	-1	1	-1	1	-1	1	2	-1	-2	-2
1537010219	1	-2	1	-1	1	-1	2	1	-1	1	-2	-1	-1
1537020019	1	-2	1	2	2	2	2	2	1	1	1	1	-1
1537040057	-1	-2	1	-1	1	-1	1	-1	-1	-1	-2	-1	-1
1537040066	-4	-3	-2	-2	2	-2	-2	1	1	-1	-2	3	3
1537050071	-1	-4	-1	1	-1	1	-2	-1	-2	-1	-2	-1	-1
1537051229	-1	-2	1	1	1	1	2	-1	-1	1	-1	1	1
1537051247	2	-2	3	1	1	2	2	2	1	2	2	2	-1
1537051265	-1	-2	2	1	1	1	3	-1	-1	1	-1	-1	-1
1537051274	1	-4	1	-1	-1	-2	-1	1	-1	1	2	-1	-1
1537070028	1	-3	1	3	4	2	3	2	3	1	3	2	-1
1537080042	4	-2	3	-1	1	-1	1	1	-1	1	1	1	1
1537081085	-2	-3	2	-1	-1	1	1	2	-1	-2	1	1	1
1537100012	-1	-2	-1	1	1	-1	2	-1	-1	1	1	-1	-1
1537120014	1	-4	1	-1	1	-1	-1	1	2	1	1	2	1
1537150512	1	-3	3	2	2	3	2	3	-1	2	-1	1	1
1537220019	-1	-3	1	1	1	1	1	1	-1	-1	-1	-1	-1
1538010026	-1	-1	3	1	2	2	2	2	2	1	2	1	-1
1538030037	-1	-2	-1	1	-1	1	-3	1	2	1	1	1	1
1538041101	1	-2	1	1	1	1	2	-1	-2	1	-1	-1	-1
1538061023	1	-2	2	2	3	1	2	3	-1	3	-1	-2	-2
1539010048	-1	-3	-1	-2	1	-1	-1	1	-1	1	-1	-1	-1
1539010057	-1	-2	-1	-1	-1	-2	-2	1	-2	1	-2	2	2
1539040019	-3	-2	1	1	-2	-2	1	-1	-2	-1	-1	1	1
1539050015	-1	-1	-1	-1	-1	2	1	-1	-1	2	-2	-1	-1
1539060011	-1	-3	-1	-2	-1	-1	1	3	3	1	-1	-1	-1
1539060039	-2	-4	-1	-1	-1	-2	1	-2	-1	1	-2	-1	-1
1539061063	-2	-1	3	3	4	3	3	4	2	3	1	2	-1
1541011126	1	-3	-1	-1	-2	1	-1	1	-1	1	1	-1	-1
1541011162	1	-3	1	1	1	1	1	-1	1	1	-1	1	1
1541031048	-2	-2	1	-3	2	1	1	2	-1	-1	1	-1	-1
1541050016	1	-1	1	-1	1	-2	1	-1	1	-3	2	-2	-2
1541070045	-2	-4	-2	-2	1	-1	1	2	-2	-2	-1	1	1
1541070063	1	-1	-1	1	1	1	2	1	1	-2	-3	-1	-1
1542010052	-1	-2	2	1	1	1	-1	-1	-3	1	1	-1	-1
1542010141	-2	-4	2	1	1	-1	-1	1	-1	1	-1	1	1
1542011237	-1	-3	-1	1	-1	1	1	-1	-1	2	-2	1	1
1542011246	4	4	4	4	4	4	4	4	4	4	3	2	-2
1542020058	-1	-2	-1	1	1	1	1	-1	-1	3	3	-4	-4
1542020067	1	-3	1	2	1	-2	2	1	1	2	-1	-1	-1
1542020129	-1	-1	1	-1	1	1	1	-1	-1	1	1	1	1
1542021171	2	-1	-1	1	-1	-1	1	-1	-1	1	-1	1	1
1542030018	1	-2	1	1	1	-1	1	2	-1	1	2	-1	-1
1542030063	1	1	1	2	1	-1	1	1	-2	-1	-1	-1	-1
1542030116	-1	-3	-1	-1	-1	-2	-1	-1	1	-2	2	-1	-1
1542031140	-1	-1	1	1	1	1	1	1	-3	1	1	-3	-3
1542050056	-1	-3	1	-2	1	1	-1	1	1	1	-1	1	1
1542051151	3	-1	2	2	1	-1	1	2	-1	1	1	-1	-1
1542061077	-2	-2	1	-1	-1	-2	1	-1	-2	1	2	1	1
1542061148	-2	-3	1	-2	-4	-1	1	1	-1	1	-1	1	1
1542110020	-3	1	-1	1	-1	1	-1	-1	1	-1	-1	-1	-1
1542140046	1	-3	1	-1	-1	-1	-1	1	1	1	1	1	1
1542140055	-1	-4	-1	1	-1	-2	-1	1	-2	-1	-1	-1	-1
1542150033	-3	-4	-1	-3	-3	-4	-1	-1	-1	-1	-1	-1	-1
1542150042	2	-3	-1	1	1	-2	1	1	1	-1	1	2	2
1543010056	2	1	-2	3	1	-3	1	1	-1	1	1	-1	-1
1543010109	-2	-3	1	-1	-1	-1	1	-1	1	1	-1	1	1
1543010190	-2	-2	-2	1	1	-2	1	-1	-2	2	1	-2	-2
1543010207	-1	-2	1	-2	-1	-2	-1	1	-2	1	-1	1	1
1543011277	-3	-4	1	-1	-1	-2	-1	1	-1	1	1	-1	-1
1543020105	1	-2	1	1	-1	1	1	-1	-1	-1	-1	1	1
1543040036	-1	-3	-4	2	-1	-2	2	-1	-1	-1	1	1	1
1543070016	1	-2	-1	2	1	-2	2	1	-2	1	1	-1	-1
1543110015	-2	-3	-1	-2	-1	-2	1	2	-2	1	1	2	1
1543110024	-1	-1	-1	-1	-1	1	-1	1	-1	-1	1	2	2
0101090019	-4	-4	1	-3	-1	-2	-1	-1	-1	-1	1	1	1
0102020011	-4	-4	-2	-2	-2	-2	-1	-1	-1	1	-1	-1	-1
0102080017	-3	-4	-1	-1	-1	1	1	-1	-1	1	-1	1	1
0111070010	-3	-4	1	-1	1	2	2	1	1	1	1	1	1
0112040016	-1	-3	2	1	2	1	2	1	-1	1	1	-1	-1
0121050011	1	-2	2	2	2	2	2	3	1	2	2	3	1
0122020517	-1	-4	1	-1	1	1	-1	1	2	1	1	2	2
0131060010	-1	-3	1	1	1	1	1	-1	1	-1	-1	-1	-1
0131060029	-2	-3	1	-1	1	1	1	1	1	1	1	2	1
0131230012	-2	-4	-1	-2	-1	-1	1	-1	-1	1	-1	1	1
0132010014	-1	-2	2	2	1	2	2	2	2	1	-1	2	2
0132010023	-3	-4	1	-1	-1	-1	1	1	-1	-1	1	1	1
0132110519	1	-2	4	4	4	3	4	3	2	2	3	3	-1
0133030010	-1	-1	1	-1	1	-1	-1	1	-1	1	-1	-1	-1
0135010016	-3	-4	1	1	2	-1	2	1	1	1	1	1	1
0136010010	-1	-3	2	2	2	1	3	1	2	1	2	2	1
0137170515	1	-4	1	-1	2	2	1	1	1	1	-1	1	1
0138010027	2	-3	1	1	1	1	1	1	1	-1	1	2	2
0140010028	-1	-2	1	-1	-1	-1	3	3	1	1	-1	-1	-1
0141010013	-2	-2	1	-1	1	1	1	1	1	1	1	1	1
0141060513	-1	-4	2	1	1	1	2	3	2	2	1	2	-1
0141190016	-1	1	-1	1	-1	1	1	1	-1	1	1	2	2
0141270019	-1	-2	2	-1	1	-1	-1	1	-1	-1	1	1	1
0142030019	-3	-4	2	1	3	4	4	4	4	4	4	4	1
0143010011	4	-1	4	3	3	2	2	3	2	1	1	2	1
0143040019	-2	-3	-2	-1	1	1	2	1	3	1	1	3	1
0144010015	-1	-1	2	1	1	1	-1	-1	-1	-3	-2	1	1
0145010019	-2	-2	1	-1	-1	-1	1	1	1	2	1	-1	-1
0145030020	-1	-4	1	-2	2	1	1	1	-1	1	1	1	1
0145080011	-2	-3	-1	-1	1	2	4	4	-1	2	-2	-1	-1
0146010013	-1	-2	1	1	-1	1	2	2	2	1	2	-1	-2
0146020519	-1	-1	-2	2	3	2	4	4	4	4	2	3	-1
0190030516	1	-4	2	1	-1	1	2	1	-1	1	1	1	1
0211070012	-2	-2	1	-2	-1	-1	1	1	1	1	1	-1	-1
0221010019	1	-2	1	1	-1	-1	1	-1	-1	1	1	1	1
0231020018	-2	-4	1	1	1	1	2	2	2	-1	2	2	1
0291010010	-1	-3	-1	-1	1	1	-1	1	-1	1	3	1	1
0401180014	2	-3	-1	1	1	1	2	1	2	1	2	3	1
0401190010	1	-2	3	1	2	2	2	1	1	1	2	2	1
0421040011	-1	-3	1	1	1	1	2	2	1	2	2	2	1
0434010518	1	-2	2	1	2	2	2	3	1	1	1	3	2
0439010527	3	-3	4	2	3	1	2	1	1	2	2	3	1
0501010019	-1	-3	1	-1	1	2	2	1	-1	-1	-1	1	1
0501110514	-1	-4	1	1	1	-1	2	1	1	1	1	2	1
0501160014	-1	-4	1	1	1	1	-2	-1	1	1	1	1	1
0502030015	-1	-2	1	1	-1	1	1	1	-1	2	1	-1	-1
0511040010	-1	-3	2	1	2	1	2	-1	1	-1	2	1	1
0512040014	1	-2	1	1	1	1	2	1	-2	-1	-1	1	1
0517050010	-2	-3	2	1	2	1	3	2	-1	1	1	1	-1
0532090029	2	-2	-1	1	2	-1	3	1	-2	1	1	1	1
0542020011	-1	-3	2	1	2	1	2	3	-1	1	1	2	1
0543010019	-1	-3	1	1	2	-2	1	1	-2	-1	-1	1	1
0544010031	-2	-3	2	-1	1	1	1	1	2	2	-1	1	1
0545040515	-1	-3	-1	2	2	3	1	-1	1	1	2	1	1
0601160016	-2	-4	1	1	1	1	2	1	1	1	1	2	2
0602030026	-1	-2	1	1	1	1	1	1	-1	1	1	1	1
0617060018	1	-4	2	1	1	2	3	2	2	2	2	3	1
0632010014	-3	-4	2	-2	-1	1	1	1	-2	1	1	1	1
0633030010	3	-4	3	2	2	1	2	2	-1	-1	1	1	1
0634030014	2	-1	2	-1	-1	-1	1	-1	-1	-1	-1	1	1
0634070018	-1	-2	-1	-1	-1	2	-1	1	-1	1	-1	2	2
0638020014	-1	-3	1	1	1	1	1	-1	-1	-2	-1	1	1
0640140012	-1	-1	1	1	1	1	1	1	1	1	1	1	-1
0641310018	-1	-3	1	-1	1	-1	1	-1	-1	-1	1	2	2
0645020015	-1	-1	1	-1	1	1	-1	3	1	1	-1	2	2
0645030011	1	-3	-1	1	1	1	1	1	1	-1	-1	1	1
0646010013	-2	-3	4	-1	1	1	1	1	1	1	1	1	1
0701160518	-2	-1	1	-1	1	1	1	1	1	1	1	2	2
0901020013	-1	-3	1	-1	-2	-1	2	-1	-1	-1	-1	1	1
0902080013	-1	-2	1	1	1	-1	2	2	-1	1	1	1	1
0907370012	-1	-3	1	1	1	-1	1	1	-2	1	1	-1	-1
0912040012	1	-1	-2	1	-1	2	1	2	1	-1	3	1	1
0931010016	3	-1	1	2	-1	-2	2	1	1	-1	-1	-1	-1
0931090014	2	-2	-1	-1	1	1	2	1	2	1	1	-2	-2
0932020016	-1	-4	-1	-2	-2	-2	1	-1	-1	2	1	1	1
0935020027	-2	-2	1	4	2	-2	2	-1	-2	2	-1	-1	-1
0936030018	1	-4	-1	1	1	-1	2	1	-1	1	-1	-1	-1
0936050029	1	-3	-1	1	2	-1	2	1	-1	1	-1	-1	-1
0936060016	-1	-3	2	1	2	1	2	2	-2	2	1	-1	-1
0937030012	-2	-4	1	-1	1	1	2	3	-1	-1	-2	-1	-1
0938030016	1	-3	2	1	2	2	1	1	1	2	1	2	1
0941050013	1	-1	1	1	1	-1	2	2	-3	1	-2	1	1
0941310014	1	1	2	1	1	1	2	1	1	1	-4	-4	-4
0943010017	-2	-3	2	2	1	-2	2	1	-3	1	1	-1	-1
0943030019	-1	-3	-1	1	1	-1	2	2	-1	1	-1	1	1
0943150016	-1	-1	-1	-1	1	-1	1	-1	-1	-2	-2	1	1
0943160012	-1	-3	1	2	-1	1	1	1	-1	1	1	-1	-1
1531050086	1	-3	1	-1	-1	-1	-1	1	-1	-1	-1	2	2
